# Supplementary material for: Replication Stress-Induced Chromosome Breakage Is Correlated with Replication Fork Progression and Is Preceded by Single-Stranded DNA Formation
Source: G3 (Bethesda). 2011 Oct 1;1(5):327–35. doi: 10.1534/g3.111.000554 (PMC3276152; doi:10.1534/g3.111.000554)
Supplement: Supporting Information [file supp_1.5.327_FileS1.zip]

Archive with 1 entries (1 files):
- FileS1.txt
