# Supplementary material for: Replication Stress-Induced Chromosome Breakage Is Correlated with Replication Fork Progression and Is Preceded by Single-Stranded DNA Formation
Source: G3 (Bethesda). 2011 Oct 1;1(5):327–35. doi: 10.1534/g3.111.000554 (PMC3276152; doi:10.1534/g3.111.000554)
Supplement: Supporting Information [file supp_1.5.327_FileS1.zip › FileS1.txt]

030510C_MEC1_HU1h_breakage
Chromosome	Coordiate(bp)	End-repair_Ratio(S/G1)
1	70	0.180989
1	216	0.225027
1	795	1.05266
1	1543	0.58786
1	2316	1.04273
1	2863	1.08049
1	3026	1.11209
1	3223	0.917824
1	3534	0.910143
1	3765	1.0235
1	3920	0.987173
1	4104	0.950849
1	4258	1.10483
1	4401	0.64241
1	4609	0.84796
1	4886	0.994684
1	5198	0.972579
1	5378	0.790959
1	5655	0.991408
1	5792	1.01401
1	6016	1.11943
1	6175	0.998785
1	6349	1.03896
1	6779	1.15706
1	7002	0.930033
1	7191	0.900046
1	7351	0.755167
1	7777	0.915072
1	8145	0.955834
1	8327	0.710634
1	8500	1.02514
1	8675	0.97055
1	8874	0.869213
1	9094	0.948561
1	9279	0.849193
1	9611	1.01663
1	9766	0.896553
1	10018	0.898375
1	10526	1.04843
1	10799	0.74929
1	11108	0.743202
1	11256	1.06341
1	11393	0.873245
1	12260	1.04377
1	13272	1.1878
1	13509	0.964577
1	14033	1.09334
1	14301	1.04728
1	14661	0.924619
1	15439	0.997967
1	16167	0.825983
1	16483	0.912127
1	16854	0.934977
1	17283	0.52556
1	17547	1.07455
1	17788	0.82242
1	18535	0.933306
1	19794	0.80225
1	21435	0.769479
1	22531	0.895959
1	22545	0.877808
1	23235	0.732649
1	25440	1.07856
1	27194	0.924827
1	27476	1.20728
1	27644	0.9914
1	27964	0.985223
1	28219	1.2187
1	28554	1.12387
1	28715	1.10508
1	28883	1.08213
1	29123	1.01502
1	29380	1.12512
1	29704	1.10409
1	29855	0.950444
1	30195	1.07593
1	30405	1.06648
1	30667	1.16198
1	30902	1.04081
1	31048	0.74765
1	31209	1.11075
1	31356	1.01277
1	31562	1.09823
1	31832	1.10321
1	32190	1.00073
1	32423	1.0977
1	32731	0.979886
1	32958	0.961353
1	33125	0.875074
1	33281	0.91243
1	33486	1.04949
1	33836	1.07801
1	34011	1.154
1	34367	1.15668
1	34556	1.30861
1	34765	0.950128
1	35021	1.12956
1	35185	1.02934
1	35332	0.829954
1	35621	0.938459
1	35808	1.18174
1	35953	0.807351
1	36247	1.00564
1	36686	1.11848
1	37084	1.07679
1	37236	0.905016
1	37437	0.932444
1	37597	0.744736
1	37886	1.15811
1	38059	1.056
1	38299	0.868588
1	38525	0.998148
1	38731	0.940759
1	38874	1.00044
1	39125	0.787945
1	39438	0.770187
1	39609	1.03329
1	39873	1.05187
1	40064	1.0542
1	40222	0.751725
1	40387	1.08533
1	40746	1.02956
1	41060	1.17808
1	41258	1.13168
1	41631	1.05947
1	41879	1.05915
1	42209	1.08934
1	42536	0.903891
1	42707	0.84103
1	42893	1.13533
1	43084	0.982015
1	43385	0.96206
1	43736	0.990094
1	43959	1.13773
1	44131	1.108
1	44516	0.908834
1	44726	1.08777
1	44970	1.04618
1	45121	1.00926
1	45273	0.930187
1	45529	0.921504
1	45796	1.03744
1	46179	0.835836
1	46417	1.1602
1	46802	1.03249
1	47096	0.997338
1	47303	0.906054
1	47596	1.09223
1	47780	0.860224
1	47941	1.05361
1	48175	0.754155
1	48366	0.301625
1	48537	1.06608
1	48739	1.03216
1	48959	0.810587
1	49233	0.927431
1	49475	1.12199
1	49623	0.945138
1	50159	1.07571
1	50505	1.01907
1	50702	0.76176
1	51048	0.94391
1	51205	0.985634
1	51400	0.841958
1	51583	0.787642
1	51720	0.914425
1	52017	0.83671
1	52244	0.74841
1	52405	0.910362
1	52647	1.09634
1	53121	0.862601
1	53282	0.926999
1	53582	1.0296
1	53729	0.88792
1	53900	0.681776
1	54086	1.06447
1	54251	0.420546
1	54456	1.03335
1	54602	1.07684
1	55045	1.01536
1	55296	1.01999
1	55784	1.07048
1	55982	1.15694
1	56260	1.12896
1	56403	1.08491
1	56610	1.18059
1	57015	1.14843
1	57167	0.946636
1	57471	0.989308
1	57693	0.704715
1	57845	0.78235
1	58103	0.355495
1	58486	0.901545
1	58685	1.03139
1	58931	1.02957
1	59283	0.990525
1	59596	0.897496
1	59977	0.994261
1	60214	0.85996
1	60368	0.73267
1	60554	1.04302
1	60702	0.782393
1	61106	0.943501
1	61305	0.713326
1	61534	1.0118
1	61780	0.781462
1	62025	1.03194
1	62251	1.02529
1	62408	0.944797
1	62595	0.957108
1	62748	0.917446
1	63022	1.07819
1	63198	0.939699
1	63592	0.945282
1	63915	1.05685
1	64051	1.15174
1	64234	0.910186
1	64434	0.975114
1	64680	1.21188
1	64842	0.979673
1	65003	1.21149
1	65281	1.10305
1	65476	0.866961
1	65826	1.03805
1	66019	0.997631
1	66334	1.03492
1	66535	0.615101
1	66771	0.951723
1	66929	1.06438
1	67163	1.16834
1	67354	0.990494
1	67634	1.10973
1	67844	0.932447
1	68054	1.17984
1	68320	1.06354
1	68489	0.937376
1	68699	1.27985
1	68889	1.06334
1	69064	1.12609
1	69225	1.00463
1	69372	0.98294
1	69544	1.13048
1	69711	1.3628
1	70016	1.06464
1	70252	0.727184
1	70438	1.17908
1	70593	0.976218
1	70775	1.04902
1	71031	0.91159
1	71315	1.12011
1	71494	1.00291
1	71647	0.999653
1	71803	1.15177
1	71952	0.762609
1	72172	0.938394
1	72508	1.04622
1	72686	1.02022
1	72886	1.04752
1	73282	1.08133
1	73461	1.33168
1	73688	0.958601
1	73840	0.967135
1	74026	1.14584
1	74208	1.1175
1	74351	0.910536
1	74631	1.13826
1	74774	1.13844
1	75179	1.10846
1	75428	1.02824
1	75706	0.732179
1	76033	0.972911
1	76252	0.915193
1	76449	0.980439
1	76683	1.08969
1	76894	1.076
1	77065	0.968857
1	77386	0.917611
1	77642	1.14595
1	77915	1.12936
1	78087	0.886619
1	78452	1.05376
1	78753	1.10372
1	79180	1.13064
1	79366	0.746178
1	79699	2.21124
1	80045	0.957404
1	80202	1.10117
1	80412	0.996212
1	80719	0.8348
1	80895	1.12122
1	81091	1.1363
1	81303	0.890668
1	81743	1.12319
1	81951	1.05625
1	82242	0.948859
1	82580	0.948329
1	82755	0.967048
1	82936	1.11358
1	83142	0.812092
1	83305	1.02889
1	83467	0.806246
1	83767	1.02198
1	84145	0.936429
1	84457	0.888843
1	84766	1.00411
1	84907	0.815214
1	85145	0.898225
1	85412	0.925719
1	85740	0.923106
1	86217	0.972164
1	86396	1.01007
1	86679	1.14261
1	87075	0.812879
1	87224	0.865305
1	87429	0.822292
1	87700	0.966575
1	88005	0.948141
1	88154	1.13952
1	88363	1.00765
1	88618	0.862521
1	88832	0.915386
1	89134	0.70919
1	89304	0.821342
1	89447	1.04586
1	89595	0.816063
1	89852	0.600803
1	90115	1.01053
1	90408	0.895525
1	90665	1.02727
1	90996	0.860812
1	91232	0.972227
1	91564	1.03405
1	91738	0.912778
1	91987	0.964582
1	92271	0.986482
1	92464	0.860036
1	92659	1.00596
1	92885	0.905108
1	93109	1.12932
1	93447	0.815361
1	93694	0.919092
1	94107	0.98745
1	94386	1.14291
1	94663	1.00096
1	95015	0.952812
1	95156	1.00383
1	95424	1.05261
1	95803	0.949251
1	96084	0.741403
1	96422	0.926248
1	96576	1.0793
1	96873	1.03186
1	97227	1.01411
1	97506	0.92795
1	97775	1.0587
1	98107	0.91037
1	98357	0.768229
1	98656	0.912543
1	98826	1.08508
1	99090	1.11559
1	99342	0.861637
1	99519	0.965325
1	99732	0.985121
1	99909	1.03884
1	100179	0.787095
1	100444	0.991447
1	100786	0.731398
1	101065	0.991283
1	101322	1.04105
1	101685	1.02278
1	101847	1.08143
1	101991	0.847903
1	102362	0.820186
1	102604	0.666233
1	102871	0.976133
1	103335	1.03783
1	103667	0.936669
1	103923	1.0424
1	104133	1.0014
1	104530	0.580021
1	104822	0.975661
1	105047	0.986989
1	105229	0.82672
1	105650	1.0762
1	105814	1.0381
1	106110	0.980085
1	106337	0.821281
1	106531	1.07333
1	106919	1.0648
1	107176	0.930763
1	107315	0.909299
1	107466	0.987322
1	107606	0.939148
1	107768	0.942395
1	107977	0.991451
1	108115	1.02602
1	108319	0.989015
1	108485	1.07931
1	108645	0.751489
1	108815	0.907592
1	109085	1.06451
1	109388	1.17719
1	109607	1.09061
1	109950	1.05884
1	110233	0.854019
1	110436	0.993711
1	110679	1.00247
1	110865	1.05777
1	111019	1.10239
1	111322	0.723953
1	111475	0.899073
1	111691	0.698155
1	111838	1.00649
1	112030	1.03717
1	112276	1.01896
1	112510	0.889356
1	112817	0.836274
1	113116	0.978155
1	113351	1.14397
1	113549	1.02197
1	113768	1.01125
1	113958	0.766528
1	114252	0.730204
1	114449	1.12509
1	114626	0.850418
1	114883	1.10385
1	115062	0.953855
1	115448	1.20359
1	115601	0.813369
1	115762	1.15198
1	116025	1.02389
1	116340	1.12899
1	116531	1.10743
1	116679	1.0699
1	116967	1.15046
1	117303	0.885838
1	117665	0.986309
1	117843	1.11782
1	118024	0.968085
1	118191	0.78525
1	118427	1.08418
1	118629	1.07591
1	118788	1.0426
1	119070	0.937808
1	119589	1.10242
1	119889	0.79067
1	120088	0.761854
1	120301	1.12521
1	120527	1.05529
1	120700	0.969138
1	120966	0.956775
1	121104	0.94186
1	121271	1.25957
1	121489	1.22363
1	121813	0.910696
1	121985	0.996407
1	122266	1.08537
1	122458	0.923
1	122615	0.865926
1	122986	1.06059
1	123186	0.901621
1	123566	1.16642
1	123776	1.01403
1	124064	0.921059
1	124211	0.87153
1	124382	1.11381
1	124671	1.07938
1	124868	0.800467
1	125049	1.01736
1	125477	1.10558
1	125723	1.03105
1	125946	1.15348
1	126252	1.17608
1	126553	0.806429
1	127061	0.997154
1	127350	0.908042
1	127537	0.993995
1	127810	0.893528
1	128071	0.869976
1	128225	1.05973
1	128389	1.09865
1	128528	0.859917
1	128736	1.06741
1	129072	0.989131
1	129391	1.20414
1	129547	1.15785
1	129727	0.99688
1	130034	0.936761
1	130185	1.04173
1	130353	1.01487
1	130572	0.850174
1	130756	0.763174
1	130938	1.00605
1	131192	1.00155
1	131368	0.856253
1	131673	0.569459
1	131949	1.13039
1	132147	1.00869
1	132357	1.11949
1	132576	0.776166
1	133008	1.07355
1	133159	0.791047
1	133449	0.653002
1	133594	1.05192
1	133982	1.45511
1	134311	0.990419
1	134585	0.903639
1	134788	0.860269
1	135153	1.13508
1	135454	1.0624
1	135799	1.07844
1	135996	1.07321
1	136140	0.934814
1	136308	0.856893
1	136451	1.05283
1	136674	1.15865
1	136839	1.10732
1	137020	0.963479
1	137228	1.24141
1	137425	1.34093
1	137747	1.15304
1	137886	1.19413
1	138141	1.13612
1	138346	1.02698
1	138697	1.01027
1	138835	1.21267
1	139056	1.12394
1	139317	1.02856
1	139467	0.932973
1	139667	1.19075
1	140163	1.03748
1	141193	1.0552
1	141445	0.952181
1	141583	0.981179
1	141765	1.2089
1	142127	0.977244
1	142465	1.08726
1	142623	1.00206
1	143040	1.00881
1	143285	1.14509
1	143477	0.800341
1	143697	0.993606
1	143931	1.08033
1	144134	1.35289
1	144365	0.927432
1	144611	1.1701
1	144864	1.08429
1	145098	0.882506
1	145250	1.16123
1	145457	1.08739
1	145665	0.913195
1	146021	0.882027
1	146373	0.948994
1	146679	1.0318
1	146941	1.16632
1	147128	0.959855
1	147392	0.862085
1	147743	0.753968
1	147909	1.14686
1	148049	1.02453
1	148256	0.95175
1	148667	1.0927
1	149002	1.04051
1	149169	1.01477
1	149345	1.24602
1	149600	0.879609
1	149741	0.975099
1	149933	1.05065
1	150187	1.11441
1	150369	1.06926
1	150644	1.08043
1	150783	1.10766
1	150993	1.05684
1	151149	1.08268
1	151394	0.974369
1	151575	1.00756
1	151794	1.0318
1	152230	1.01258
1	152395	1.05448
1	152576	1.13501
1	153029	1.05122
1	153438	0.873552
1	153671	0.892475
1	153912	1.02488
1	154267	0.973723
1	154560	1.00829
1	154708	1.02428
1	154985	0.983735
1	155181	1.10261
1	155322	0.910455
1	155510	0.962527
1	155842	1.08048
1	155988	1.25324
1	156261	1.05296
1	156443	1.22811
1	156639	1.12057
1	157000	1.03557
1	157249	1.01206
1	157436	0.742928
1	157795	1.00011
1	157973	0.665149
1	158215	0.999809
1	158354	1.05478
1	158626	0.92208
1	158995	0.997164
1	159157	1.11159
1	159528	0.907079
1	159798	1.00511
1	160033	0.967128
1	160221	1.095
1	166170	0.996203
1	166435	0.949426
1	166629	1.03242
1	166784	1.17063
1	166963	1.26233
1	167167	0.952543
1	167403	0.789369
1	167739	0.759162
1	168030	1.07823
1	168188	0.620483
1	168361	1.02528
1	168650	0.867436
1	169056	1.1425
1	169305	0.924972
1	169494	0.736048
1	169800	0.918235
1	170146	0.681836
1	170289	0.837271
1	170554	0.989236
1	170745	0.906739
1	171077	0.875628
1	171349	1.00812
1	171503	0.952429
1	171708	1.03403
1	171873	0.936533
1	172108	0.961085
1	172370	0.947737
1	172739	1.07971
1	172941	0.802069
1	173282	0.902927
1	173493	0.933346
1	173648	1.08685
1	173945	0.751029
1	174212	0.965238
1	174380	0.953078
1	174777	0.864166
1	174942	0.993457
1	175127	0.771217
1	175366	0.977174
1	175546	0.982061
1	175978	0.933468
1	176436	1.04886
1	176630	0.870216
1	177141	1.1198
1	177313	0.93503
1	177570	0.848863
1	177748	0.716664
1	177940	1.0225
1	178279	0.977689
1	178496	0.755645
1	178648	0.90393
1	179187	0.9425
1	179484	0.882579
1	179632	1.05003
1	179787	0.985559
1	180072	0.969653
1	180242	1.15935
1	180565	0.939519
1	180703	1.07987
1	180951	0.761037
1	181096	1.01871
1	181349	1.0375
1	181525	0.97308
1	181708	1.12606
1	182021	1.2481
1	182327	0.777391
1	182470	0.975028
1	182619	1.19847
1	183020	0.906049
1	183556	1.16415
1	183882	0.95907
1	184039	1.18012
1	184239	1.0006
1	184470	1.12107
1	184979	1.15298
1	185313	1.0555
1	185511	1.20226
1	185684	1.06545
1	185932	1.13489
1	186185	1.08109
1	186500	1.01066
1	186701	1.243
1	186915	1.09535
1	187281	0.898508
1	187426	0.864234
1	187784	0.924103
1	187946	1.04986
1	188358	0.939925
1	189767	0.491954
1	189960	1.16378
1	190104	0.597036
1	190435	1.20879
1	190584	0.952666
1	190852	1.22713
1	191184	1.00919
1	191493	1.08387
1	191715	0.959743
1	191862	2.3671
1	192023	1.06309
1	192266	0.967854
1	192412	0.949796
1	192575	1.06773
1	192850	0.999603
1	193244	0.843309
1	193639	1.01354
1	193840	0.785486
1	194046	1.02996
1	194308	1.15212
1	194537	1.12573
1	195035	1.07812
1	195183	0.781563
1	195659	0.980068
1	195840	0.961443
1	196037	1.1019
1	196203	1.02862
1	196591	0.717857
1	196783	1.01629
1	196949	1.15725
1	197146	1.18902
1	197461	1.11378
1	197759	1.10478
1	198030	1.08299
1	198445	0.95703
1	198648	1.00292
1	198788	1.20251
1	198929	1.01361
1	199174	0.78368
1	199339	0.69678
1	199604	0.818067
1	199758	1.06503
1	200115	1.08291
1	200382	0.901944
1	200543	0.94167
1	200912	2.34094
1	201072	0.767795
1	201265	0.918858
1	201404	0.845485
1	201626	1.02681
1	202038	1.09293
1	202208	0.97564
1	202422	1.02738
1	202754	0.8395
1	202969	0.894122
1	203216	1.07699
1	203431	2.55974
1	203952	0.957721
1	204188	0.72024
1	206295	0.862783
1	206571	1.04014
1	206986	1.13364
1	207657	0.910179
1	222996	1.23393
1	225081	0.973418
1	226874	1.00331
1	227184	1.24808
1	227325	0.854575
1	227462	0.912957
1	227954	1.15783
1	228844	0.732081
1	229175	0.769042
1	229337	1.19255
1	229555	1.01899
1	229831	1.09157
1	230085	1.16501
2	5861	0.260409
2	6595	0.668619
2	8304	1.34679
2	8647	1.04115
2	8831	1.06405
2	9086	0.81656
2	9554	0.865212
2	9819	1.09677
2	10016	0.995105
2	10184	1.05225
2	10421	0.886969
2	10860	0.960239
2	11200	1.12196
2	11617	1.00706
2	11799	0.967124
2	11963	1.09077
2	12142	0.995901
2	12459	1.05339
2	12671	0.984805
2	13090	1.00941
2	13260	1.08751
2	13558	0.797213
2	13849	0.987147
2	14076	0.90941
2	14248	0.952155
2	14579	0.764409
2	14773	0.948722
2	14940	0.970598
2	15240	1.00707
2	15412	1.02591
2	15662	0.88081
2	15843	0.723787
2	16076	0.956797
2	16383	1.03028
2	16625	1.01553
2	16824	1.08095
2	17094	0.985561
2	17532	0.953632
2	17716	1.00988
2	18007	0.996926
2	18170	0.992093
2	18564	1.125
2	19037	0.975694
2	19237	0.879614
2	19566	0.96178
2	19898	0.957899
2	20115	0.984373
2	20308	1.02597
2	20490	1.06905
2	20657	1.18967
2	20820	1.55388
2	21096	1.09898
2	21291	0.987991
2	21544	1.00365
2	21853	0.852994
2	22047	1.04875
2	22500	0.899062
2	22780	0.706654
2	22990	1.00029
2	23309	1.20276
2	23529	1.0403
2	23803	0.958219
2	24147	0.770727
2	24336	1.19018
2	24628	0.895896
2	24858	2.37543
2	25100	1.21431
2	25445	1.17148
2	25692	1.02369
2	25933	0.964891
2	26220	0.82365
2	26657	1.25887
2	26919	0.932731
2	27251	0.993326
2	27643	1.20588
2	27818	1.04516
2	28123	0.736509
2	28341	1.00639
2	28562	0.864844
2	28738	1.09349
2	29092	1.04765
2	29629	1.0028
2	35596	1.14106
2	35817	0.891534
2	36239	1.00904
2	36502	1.01624
2	36712	1.09459
2	36957	0.969659
2	37189	1.15015
2	37426	1.04199
2	37741	0.979137
2	37946	0.718208
2	38182	1.14933
2	38572	1.15159
2	38792	1.07942
2	38993	0.984115
2	39229	0.984421
2	39593	1.03878
2	40016	1.11103
2	40213	1.00883
2	40449	1.13494
2	40689	1.03111
2	40880	1.08284
2	41322	1.24627
2	41486	0.970393
2	41651	1.00914
2	42013	1.09316
2	42296	1.20609
2	42477	1.15179
2	42705	0.990292
2	42888	0.325936
2	43234	1.27705
2	43686	1.0502
2	43877	1.17017
2	44092	0.713169
2	44338	1.17093
2	44522	1.09684
2	44714	0.97034
2	45042	0.962556
2	45247	0.696393
2	45509	1.01355
2	45684	0.879989
2	45907	1.03438
2	46109	1.07803
2	46282	0.938889
2	46547	1.05445
2	46738	1.03716
2	47002	1.03064
2	47199	0.789329
2	47501	1.02821
2	47993	1.91421
2	48206	1.00355
2	48617	1.16715
2	48808	1.09159
2	49335	1.02735
2	49806	0.959727
2	50126	1.11368
2	50689	1.06413
2	50937	1.20562
2	51109	1.05421
2	51722	1.14279
2	51963	0.898034
2	52238	1.18318
2	52451	1.06062
2	52614	0.729705
2	53103	0.957287
2	53521	1.23035
2	53810	0.928246
2	53999	0.927745
2	54370	0.760766
2	54683	1.01725
2	54975	1.18458
2	55288	0.802192
2	55540	0.988183
2	55723	1.11115
2	55932	0.977322
2	56202	1.12267
2	56386	1.17332
2	56578	1.10949
2	56893	1.09671
2	57133	1.06562
2	57441	1.09559
2	57654	1.0382
2	57823	1.00938
2	58109	0.958802
2	58334	1.01326
2	58768	0.896421
2	59015	1.10889
2	59194	0.922651
2	59370	0.934324
2	59653	0.846621
2	60103	1.09697
2	60563	1.10029
2	60848	1.10404
2	61039	1.27907
2	61544	1.10348
2	62026	1.1463
2	62297	1.20122
2	62548	0.714216
2	62889	0.942603
2	63092	1.17853
2	63394	0.779107
2	63762	0.972888
2	64242	1.0841
2	64426	0.903658
2	64887	1.18746
2	65297	0.880391
2	65472	1.07577
2	65759	0.833434
2	66144	0.992939
2	66569	0.977231
2	66746	1.08392
2	66945	0.904875
2	67265	0.714541
2	67563	1.16637
2	67900	1.18212
2	68090	0.79488
2	68409	1.0994
2	68649	1.15757
2	68907	0.76523
2	69152	1.08696
2	69516	0.928639
2	69757	0.751448
2	69976	0.925199
2	70257	0.904075
2	70590	1.03621
2	70920	0.985355
2	71164	0.953819
2	71582	0.942759
2	71864	1.08652
2	72036	1.00033
2	72268	1.14298
2	72495	1.1032
2	72680	1.24626
2	72868	1.06979
2	73192	0.987053
2	73365	1.1609
2	73628	0.840443
2	73927	1.05606
2	74114	1.01672
2	74386	0.989486
2	74580	1.04171
2	74960	1.04807
2	75644	1.04489
2	75871	1.00654
2	76053	0.989605
2	76226	0.954046
2	76392	1.08933
2	76672	0.805322
2	77232	1.08531
2	77421	0.935071
2	77673	0.794385
2	77847	1.02196
2	78325	1.03663
2	78640	1.13795
2	78845	0.949976
2	79028	2.45112
2	79455	0.853511
2	79850	1.1452
2	80050	0.82196
2	80411	1.07693
2	80615	0.891733
2	80803	0.847631
2	81208	1.14884
2	81535	0.980291
2	81760	1.16149
2	82151	1.08484
2	82679	1.01094
2	82984	1.06269
2	83305	0.971746
2	83547	0.938793
2	83876	0.990432
2	84063	0.918169
2	84423	1.04901
2	84759	1.08721
2	85083	0.961081
2	85395	1.08519
2	85714	0.868608
2	85952	0.976544
2	86226	0.963979
2	86533	0.944902
2	86909	1.066
2	87183	0.875991
2	87373	1.01271
2	87582	1.12893
2	87756	0.950634
2	87990	0.970857
2	88447	1.08769
2	88990	1.01223
2	89399	0.739961
2	89707	0.612827
2	89918	1.21024
2	90147	1.3119
2	90523	1.01565
2	90753	0.764298
2	90965	1.12764
2	91208	0.894065
2	91418	1.19307
2	91606	1.02316
2	91824	0.938795
2	92014	1.01456
2	92334	0.936585
2	92542	0.697445
2	92920	0.739836
2	93163	0.970307
2	93356	1.11942
2	93774	1.01508
2	94091	0.990674
2	94324	0.927939
2	94665	1.03116
2	94883	1.02651
2	95281	0.714508
2	95710	1.08885
2	95920	0.982913
2	96084	1.09965
2	96318	0.950345
2	96488	1.07922
2	96699	0.895109
2	96956	0.847631
2	97214	1.03345
2	97441	0.975764
2	97664	1.05135
2	97876	0.986015
2	98130	1.14048
2	98494	1.02795
2	98734	0.6887
2	99017	1.03926
2	99305	1.0625
2	99468	0.860543
2	99747	0.901935
2	100049	0.933029
2	100387	1.16588
2	100659	0.923057
2	100939	1.00077
2	101197	0.953536
2	101653	0.957689
2	101837	0.900586
2	102022	0.959967
2	102207	0.996599
2	102551	1.25942
2	102719	0.855498
2	102955	0.936555
2	103288	0.94651
2	103519	0.960272
2	103752	0.95263
2	104032	0.866243
2	104318	1.01631
2	104510	0.997742
2	104729	0.949052
2	104898	0.776377
2	105403	1.04485
2	105644	0.628404
2	105928	0.836705
2	106162	0.955069
2	106397	1.12381
2	106578	0.774985
2	106873	0.809308
2	107112	1.01713
2	107277	0.977304
2	107481	1.06775
2	107785	0.936786
2	108085	1.10422
2	108291	1.1721
2	108564	1.17657
2	108777	0.914619
2	109121	0.98841
2	109294	0.97971
2	109731	1.02071
2	110104	0.950951
2	110516	0.595826
2	110722	0.865006
2	110885	0.895593
2	111074	1.01773
2	111266	0.907197
2	112091	0.948912
2	112588	0.967294
2	112782	1.0869
2	113143	0.986354
2	113390	0.953555
2	113561	0.783878
2	113760	0.948971
2	113961	1.02386
2	114225	0.954693
2	114495	1.02531
2	114758	0.977606
2	114986	1.1607
2	115178	0.880364
2	115537	0.952667
2	115915	0.78824
2	116206	1.00081
2	116470	0.902957
2	116784	0.884865
2	117127	0.924841
2	117362	0.735312
2	117633	0.54792
2	117937	1.11041
2	118142	0.802565
2	118435	0.925468
2	118717	1.03173
2	119401	1.00279
2	119637	1.00265
2	119898	0.955162
2	120144	0.960224
2	120694	1.07712
2	121058	0.732197
2	121347	0.808701
2	121566	0.978434
2	121732	0.82933
2	122004	0.902922
2	122197	0.999717
2	122424	1.03929
2	122822	1.0471
2	122987	1.04465
2	123309	1.09828
2	123697	0.996293
2	123907	1.06218
2	124085	0.870942
2	124360	0.932535
2	124602	1.01484
2	124797	0.992777
2	125050	1.05006
2	125512	1.12516
2	125718	0.839017
2	126066	1.09483
2	126232	1.002
2	126447	0.810156
2	126847	0.667197
2	127224	0.705332
2	127480	0.90595
2	127868	0.954933
2	128033	0.891715
2	128268	0.87104
2	128792	0.981267
2	129050	1.14361
2	129241	0.944828
2	129471	1.04523
2	129768	0.66307
2	130036	0.824265
2	130244	1.05636
2	130490	0.814768
2	130670	0.842884
2	131009	0.997843
2	131207	1.01224
2	131426	0.944228
2	131793	0.891993
2	132070	1.00429
2	132553	0.968589
2	132880	1.00855
2	133132	0.97868
2	133385	1.03851
2	133688	1.05002
2	134131	0.849052
2	134339	0.763859
2	134576	1.27234
2	134809	0.759472
2	135026	0.907274
2	135372	0.663891
2	135551	1.00583
2	135805	0.895323
2	136011	0.908967
2	136477	0.733603
2	136667	0.594353
2	136900	0.886693
2	137146	0.464037
2	137349	1.10869
2	137527	0.801751
2	137702	0.871735
2	137878	0.938615
2	138301	0.793572
2	138505	1.09386
2	138703	0.955728
2	139015	1.0739
2	139550	1.11128
2	139815	1.01768
2	140191	0.796709
2	140391	1.10301
2	140653	1.08445
2	140869	1.12523
2	141157	0.840456
2	141363	1.3047
2	141538	0.840587
2	141763	1.19587
2	142196	0.994801
2	142419	0.962678
2	142591	0.923795
2	142805	1.15835
2	143038	1.29772
2	143208	1.09307
2	143384	0.991265
2	143546	1.05185
2	143750	1.10896
2	144071	0.770039
2	144395	1.05743
2	144680	0.907194
2	144867	0.714909
2	145063	0.984765
2	145278	0.910028
2	145456	0.674629
2	145733	0.944506
2	145955	1.11254
2	146234	0.978463
2	146448	1.10181
2	146754	0.986771
2	147053	0.949843
2	147504	1.112
2	147754	1.08136
2	148081	1.00183
2	148264	1.08257
2	148442	1.0901
2	148827	1.07181
2	149083	1.13755
2	149401	1.14713
2	149731	1.10132
2	149956	0.995033
2	150783	0.913692
2	151096	0.930405
2	151614	0.785611
2	151950	0.967456
2	152259	0.880253
2	152494	0.975728
2	152721	0.999869
2	152883	0.870461
2	153232	1.02759
2	153608	0.930463
2	153807	0.844563
2	153977	0.83539
2	154145	1.14221
2	154456	1.12939
2	154881	1.00561
2	155265	0.984395
2	155601	0.948927
2	156011	0.990572
2	156196	0.76338
2	156573	1.14433
2	156784	0.72607
2	157065	1.06479
2	157234	0.784935
2	157559	0.872336
2	157839	0.918218
2	158033	1.0871
2	158389	0.953163
2	158604	0.916976
2	159095	0.937953
2	159304	0.701122
2	159631	1.00738
2	159892	0.726441
2	160298	1.09147
2	160550	0.990575
2	160931	1.05738
2	161132	1.08084
2	161504	1.02672
2	161698	0.767357
2	162163	1.03474
2	162580	0.710208
2	162832	1.10784
2	163011	0.826155
2	163222	1.07465
2	163403	0.920781
2	163764	0.788893
2	164077	0.990643
2	164335	1.01755
2	164630	1.12047
2	164803	1.09626
2	165047	0.944892
2	165357	0.909583
2	165539	0.923579
2	165740	1.0581
2	166031	1.12685
2	166277	1.09135
2	166662	0.8616
2	167185	1.04323
2	167540	1.08598
2	167766	1.18904
2	167977	0.960184
2	168266	0.996994
2	168545	0.979742
2	168744	0.819899
2	169174	1.17619
2	169537	1.05866
2	170020	1.04303
2	170406	1.10677
2	170742	1.04203
2	171171	1.11343
2	171557	0.881813
2	171758	0.906625
2	171960	0.994377
2	172401	0.949041
2	172690	1.07591
2	172991	0.934766
2	173254	0.988005
2	173499	1.00694
2	173716	1.09576
2	173943	0.989776
2	174222	1.07908
2	174558	0.886625
2	174805	1.12142
2	175109	0.9819
2	175283	1.00289
2	175452	1.02459
2	175624	0.821656
2	175899	1.00213
2	176116	0.953999
2	176365	0.937868
2	176559	1.12221
2	176764	0.884932
2	176996	0.924724
2	177263	0.804083
2	177464	0.918216
2	177860	1.08279
2	178283	0.99222
2	178587	0.946214
2	178929	0.94936
2	179813	0.965059
2	180074	1.00788
2	180541	1.25232
2	180709	1.01393
2	181075	0.976302
2	181341	0.933191
2	181702	0.924819
2	181881	0.892028
2	182382	1.17001
2	182793	0.90317
2	183094	0.904135
2	183322	1.05576
2	183745	0.938625
2	183907	0.851981
2	184087	1.04601
2	184276	0.963556
2	184465	0.964253
2	184697	1.04305
2	185021	0.986137
2	185208	1.02563
2	185602	1.07636
2	185875	1.16721
2	186159	0.781875
2	186571	0.887889
2	186922	1.1694
2	187108	0.922748
2	187489	0.761728
2	187788	0.935287
2	188268	0.800252
2	188706	0.642521
2	189131	0.972332
2	189389	0.98073
2	189734	1.04101
2	189908	1.00807
2	190320	0.990325
2	190582	1.08005
2	191095	1.03508
2	191386	1.13858
2	191684	0.905415
2	191873	1.06608
2	192133	0.868369
2	192301	0.900312
2	192700	0.923955
2	193131	1.01742
2	193455	0.95789
2	193699	0.998687
2	193931	0.953821
2	194164	0.960745
2	194424	1.00647
2	194603	1.12328
2	194865	1.10953
2	195143	1.12813
2	195378	1.06304
2	195609	0.822817
2	195772	0.93367
2	196055	1.23422
2	196218	1.01289
2	196475	1.11215
2	196794	0.991828
2	197234	1.16823
2	197543	2.48948
2	198093	1.10651
2	198467	1.02473
2	198885	1.05289
2	199215	1.11168
2	199481	1.00166
2	199790	0.673677
2	200168	1.06897
2	200351	1.00757
2	200562	1.01543
2	200858	0.946242
2	201060	0.876995
2	201344	1.05561
2	201513	1.27149
2	201892	1.25394
2	202137	0.935112
2	202499	0.982394
2	202667	0.97011
2	203015	0.748626
2	203232	0.958746
2	203414	1.16194
2	203837	1.07021
2	204092	1.05079
2	204351	1.05621
2	204671	0.909113
2	205031	0.97588
2	205233	0.926327
2	205529	1.05537
2	205794	1.00935
2	206021	1.06153
2	206296	0.93346
2	206544	0.574438
2	206750	0.789732
2	206957	0.903605
2	207368	0.990384
2	207660	0.869286
2	207835	0.920041
2	208028	1.04943
2	208237	0.919952
2	208454	1.10065
2	208662	0.992333
2	208977	1.00662
2	209150	1.1264
2	209402	1.02108
2	209777	0.98962
2	210018	0.919168
2	210220	1.25878
2	210453	0.747716
2	210870	0.99744
2	211133	0.967846
2	211352	1.10101
2	211681	0.946014
2	211967	1.15384
2	212312	1.02779
2	212510	1.12369
2	212834	0.971137
2	213098	0.9459
2	213360	1.12059
2	213931	1.20611
2	214254	0.977748
2	214513	1.12209
2	214815	0.751472
2	215042	1.07804
2	215356	0.871143
2	215576	1.0624
2	215809	1.09497
2	216063	0.985708
2	216549	1.03812
2	216742	1.07208
2	216923	0.734907
2	217088	0.995574
2	217264	1.02461
2	217557	1.16144
2	217927	1.02843
2	218111	1.07106
2	218450	1.10415
2	218684	2.48843
2	218902	1.1043
2	219105	1.02068
2	219305	1.12416
2	219717	1.01521
2	219896	1.11757
2	220153	1.0514
2	220326	1.0633
2	220604	0.943148
2	220820	1.05496
2	221000	1.07116
2	226904	1.626
2	227273	1.02241
2	227659	0.864504
2	228026	1.36042
2	228432	1.01324
2	228681	1.07516
2	228914	1.10916
2	229118	0.961477
2	229319	0.993562
2	229583	1.13894
2	229951	1.17538
2	230294	0.791604
2	230700	1.21381
2	230888	0.979233
2	231140	1.07685
2	231399	1.24391
2	231604	1.08874
2	231901	1.11657
2	232251	1.1712
2	232569	1.14456
2	233026	0.941042
2	233219	1.13531
2	233429	1.141
2	233650	0.857172
2	234011	0.862052
2	234280	1.1303
2	234607	0.965587
2	234868	0.952335
2	235303	0.90668
2	235571	0.876287
2	235991	1.01115
2	236267	0.998256
2	236436	0.96363
2	236726	0.968338
2	236938	0.758112
2	237161	1.04617
2	237512	0.753695
2	237716	0.761195
2	237882	1.14007
2	238096	1.09156
2	238393	1.09256
2	238685	0.807492
2	239006	0.974992
2	239224	1.013
2	239464	1.07076
2	239773	1.04491
2	240215	1.19583
2	240395	1.14562
2	240723	1.09747
2	241034	1.05705
2	241260	1.09438
2	241805	0.799546
2	242051	1.05971
2	242326	0.844189
2	242497	0.890584
2	242682	1.13069
2	243047	0.892644
2	243302	0.917142
2	243534	0.799428
2	243716	1.03915
2	244051	1.10159
2	244400	1.03236
2	244596	0.967145
2	244785	0.923012
2	244969	0.962259
2	245177	1.07129
2	245395	1.01044
2	245632	0.987497
2	245938	1.00417
2	246307	1.08585
2	246530	0.707935
2	247177	1.09935
2	247391	1.01331
2	247680	1.14363
2	247886	1.01506
2	248108	0.868807
2	248300	0.788492
2	248617	1.01872
2	248830	0.995554
2	249451	0.812087
2	249727	1.10692
2	250037	1.05155
2	250472	1.19902
2	250723	1.06209
2	251007	1.22929
2	251191	1.08091
2	251429	0.942135
2	251613	0.681544
2	251853	0.931843
2	252088	1.00577
2	252250	1.0394
2	252519	1.05186
2	252828	0.998852
2	253385	1.01786
2	253850	1.28849
2	254160	0.952291
2	254389	0.976205
2	254809	0.925528
2	255140	0.92712
2	255657	0.993567
2	256009	0.959205
2	256212	1.0068
2	256687	1.10052
2	256862	0.988011
2	257058	1.00027
2	257282	0.753726
2	257505	0.974078
2	257686	0.961802
2	257873	1.02411
2	258102	0.94352
2	258483	1.06719
2	259064	1.00056
2	259533	0.9215
2	265447	1.32618
2	265751	0.886186
2	265945	1.21414
2	266238	0.992622
2	266509	1.11473
2	266943	1.36777
2	267250	0.710518
2	267441	1.12595
2	267735	0.992273
2	267981	1.08013
2	268244	1.0234
2	268531	0.96307
2	268775	1.11576
2	269071	1.00008
2	269503	1.0803
2	269900	0.625687
2	270175	0.967467
2	270380	1.16804
2	270620	1.04636
2	270814	0.868608
2	270978	1.03102
2	271442	0.931716
2	271755	0.998803
2	271927	0.845036
2	272102	0.997912
2	272293	0.890125
2	272620	1.00817
2	272818	1.11243
2	273008	1.0338
2	273397	1.13698
2	273680	1.14853
2	273856	1.04765
2	274141	1.16947
2	274320	1.02613
2	274513	1.14982
2	274815	1.06721
2	275170	1.16166
2	275569	1.19793
2	275857	0.980582
2	276036	0.994318
2	276211	1.01321
2	276475	0.9687
2	276680	0.912302
2	276979	0.99719
2	277415	0.760207
2	277668	0.945777
2	278005	0.958207
2	278209	0.975874
2	278470	1.01075
2	278681	1.20705
2	279015	1.01856
2	279387	1.01604
2	279562	0.808961
2	280130	1.18541
2	280323	1.01336
2	280495	0.992971
2	280824	1.2852
2	281131	1.02111
2	281335	0.966128
2	281540	0.931512
2	281758	0.899278
2	281945	1.08771
2	282190	0.90405
2	282396	0.989605
2	282663	1.0564
2	282916	1.14125
2	283112	0.924366
2	283310	0.83693
2	283733	0.954261
2	283941	1.06319
2	284194	0.699743
2	284397	0.970572
2	284606	1.01787
2	284856	1.05401
2	285146	1.0701
2	285379	1.07142
2	285660	1.20852
2	285833	0.696259
2	286427	1.02916
2	286763	1.11774
2	286981	0.772087
2	287379	0.848645
2	287723	0.818254
2	287957	0.977372
2	288246	1.01654
2	288458	0.914335
2	288633	0.98336
2	289021	1.04306
2	289365	1.26701
2	289578	1.1268
2	290082	1.04271
2	290343	0.813647
2	290697	0.969495
2	291011	0.983475
2	291284	1.18111
2	291477	0.710769
2	291784	0.868833
2	292260	1.10755
2	292477	0.766069
2	292719	1.03215
2	293109	1.07573
2	293371	1.13669
2	293802	0.947819
2	294042	2.25922
2	294416	1.09097
2	294599	0.636206
2	295071	0.946574
2	295519	0.950449
2	295950	0.95221
2	296164	0.905717
2	296346	0.614416
2	296553	1.0615
2	296827	1.23671
2	297110	1.0125
2	297315	0.96182
2	297504	0.912436
2	297711	0.642424
2	298016	1.14973
2	298287	0.907153
2	298448	1.03188
2	298655	0.690061
2	298854	0.77584
2	299259	1.0193
2	299486	1.03716
2	299871	0.752533
2	300105	0.788747
2	301206	0.921475
2	301394	0.81272
2	301739	0.962624
2	302223	0.886429
2	302477	0.984222
2	302834	1.02405
2	303265	0.8924
2	303565	0.954915
2	303812	0.976256
2	303978	1.18828
2	304174	0.744231
2	304515	0.956322
2	304757	0.995995
2	304920	1.11582
2	305185	0.972716
2	305532	0.913062
2	305889	0.797097
2	306076	1.06318
2	306274	0.790949
2	306534	0.885557
2	306951	0.982993
2	307182	0.790342
2	307478	1.01515
2	307759	1.08443
2	307936	0.941521
2	308146	0.887476
2	308364	1.00015
2	308594	0.889288
2	308774	0.740595
2	308936	0.966501
2	309115	0.981419
2	309374	1.16298
2	309551	0.788091
2	309870	1.00681
2	310105	0.981064
2	310277	1.04148
2	310523	1.01382
2	310755	1.0332
2	310934	0.979886
2	311125	0.975261
2	311435	0.718911
2	311767	1.05073
2	312004	1.07763
2	312408	1.07275
2	312576	1.01234
2	312885	1.12696
2	313222	1.09994
2	313528	0.923545
2	313746	0.643529
2	314096	0.917928
2	314376	1.09213
2	314564	1.00767
2	314765	0.908156
2	314939	1.07093
2	315161	0.928328
2	315463	1.14759
2	315833	0.775843
2	316141	0.768958
2	316500	0.966551
2	316760	1.04539
2	316942	0.768975
2	317226	0.965231
2	317448	0.976454
2	317610	0.769888
2	317793	1.03654
2	318018	1.14461
2	318210	0.938196
2	318608	0.725951
2	318793	1.14808
2	318979	0.925551
2	319272	0.80139
2	319548	1.06042
2	319988	0.987273
2	320155	1.03845
2	320577	1.12297
2	320871	0.981911
2	321151	1.04847
2	321330	0.773348
2	321631	1.10098
2	322104	0.985421
2	322280	1.07357
2	322502	0.855482
2	322687	1.05641
2	322981	0.987064
2	323460	0.961174
2	323748	0.728528
2	323956	1.18917
2	324210	1.26047
2	324383	1.05872
2	324616	1.08399
2	324954	1.01966
2	325191	1.09652
2	325439	1.33778
2	325660	1.13029
2	326010	0.952502
2	326258	0.933086
2	326452	0.948027
2	326690	0.985329
2	326966	1.19523
2	327465	0.860861
2	327898	0.968547
2	328164	1.0746
2	328332	1.02155
2	328613	1.04065
2	328803	1.06001
2	328970	1.11186
2	329276	0.932047
2	329516	1.05837
2	329678	1.07784
2	329841	0.827195
2	330097	1.01433
2	330310	1.05808
2	330519	0.978962
2	330762	1.05409
2	330967	0.919278
2	331359	1.03421
2	331802	0.983549
2	332125	0.924189
2	332535	0.809452
2	332879	0.937471
2	333269	0.979925
2	333843	1.01144
2	334230	1.21524
2	334457	1.06204
2	334842	0.930181
2	335097	0.909311
2	335296	1.0541
2	335516	1.12631
2	335920	0.804821
2	336185	0.984637
2	336446	0.9803
2	336741	1.02575
2	337190	0.928629
2	337353	1.06539
2	337747	0.97409
2	338001	0.99838
2	338456	1.01972
2	338646	1.04206
2	338889	1.01995
2	339075	0.652151
2	339293	1.15269
2	339524	0.900433
2	339723	0.844897
2	339928	0.928105
2	340283	1.03451
2	340544	0.623627
2	340719	0.740331
2	340985	1.10075
2	341259	1.02733
2	341461	0.9372
2	341638	2.51758
2	341839	0.955003
2	342049	1.21242
2	342246	1.018
2	342429	0.766569
2	342943	0.974353
2	343169	0.942807
2	343505	1.03179
2	343682	0.661944
2	343955	0.816706
2	344193	0.972467
2	344372	0.842524
2	344682	0.931495
2	344910	0.933462
2	345733	2.55265
2	346004	0.903441
2	346580	1.0546
2	346978	0.655268
2	347271	0.716495
2	347454	1.02763
2	347707	1.5208
2	347965	0.720202
2	348190	1.01791
2	348356	1.09728
2	348543	1.10445
2	348725	0.933915
2	348930	1.01785
2	349275	0.962744
2	349834	1.15802
2	350110	0.864714
2	350361	1.08537
2	350609	0.982177
2	350896	0.876582
2	351220	0.931869
2	351498	1.00255
2	351735	1.04323
2	352144	1.00507
2	352384	1.00111
2	352806	0.845672
2	352996	1.21858
2	353349	0.909818
2	353783	1.00918
2	354030	1.03942
2	354331	0.948495
2	354712	0.910096
2	355000	1.08799
2	355372	0.924913
2	355536	1.00311
2	355913	1.17165
2	356207	0.939148
2	356440	0.909583
2	356623	0.947351
2	357006	1.07785
2	357479	0.969528
2	358159	0.956899
2	358427	0.796663
2	358685	0.853792
2	358917	1.05643
2	359161	0.905358
2	359489	1.09469
2	359657	0.793786
2	359993	1.01552
2	360247	1.15641
2	360490	1.14473
2	360685	0.722534
2	360919	0.913708
2	361272	0.96598
2	361585	0.925489
2	361931	1.16744
2	362120	0.931482
2	362457	0.998264
2	362706	0.508711
2	363196	0.895482
2	363588	1.07728
2	363845	0.781578
2	364113	1.06506
2	364371	1.07218
2	364542	1.02579
2	364768	1.03187
2	365071	0.848731
2	365356	0.902607
2	365595	1.02436
2	365952	0.982644
2	366255	0.971396
2	366453	1.08752
2	366628	2.40294
2	366804	1.04315
2	367127	1.0283
2	367620	1.03701
2	367841	0.741728
2	368200	1.02733
2	368415	1.1077
2	368583	1.14325
2	368789	0.893284
2	369278	0.870406
2	369566	1.081
2	369880	0.832169
2	370235	0.936916
2	370459	0.914139
2	370683	1.00477
2	371110	0.92185
2	371272	1.1773
2	371527	0.788429
2	371912	0.746123
2	372298	0.990292
2	372511	0.901605
2	372780	1.06068
2	372976	0.712393
2	373203	1.04537
2	373598	1.18886
2	373818	0.979301
2	374024	0.99353
2	374450	1.07547
2	374776	0.981276
2	375167	0.868309
2	375434	1.07243
2	375614	0.96626
2	375844	1.11105
2	376299	1.09757
2	376543	1.05561
2	376825	0.981802
2	377142	0.960512
2	377365	1.01319
2	377769	1.01649
2	377985	0.914196
2	378201	1.00821
2	378404	1.16141
2	378629	0.964377
2	378973	0.859979
2	379258	1.17167
2	379518	0.954818
2	379840	1.16064
2	380124	1.06115
2	380565	2.47581
2	380774	0.916436
2	380999	1.03305
2	381198	0.859924
2	381458	0.782368
2	381804	0.958874
2	382181	0.937515
2	382557	1.0577
2	382805	1.1087
2	383068	0.823026
2	383559	0.931567
2	383794	1.17898
2	384082	0.999152
2	384336	0.983492
2	384669	0.834428
2	385030	1.02733
2	385242	0.878123
2	385433	1.12493
2	385604	1.17523
2	385807	0.944505
2	386065	0.953958
2	386293	0.897895
2	386587	1.19952
2	386784	0.867504
2	387056	1.21511
2	387229	0.989305
2	387498	0.953708
2	387742	0.911742
2	388131	0.987449
2	388339	0.843181
2	388657	1.19263
2	388901	1.17719
2	389099	1.16572
2	389467	1.07072
2	389653	0.976656
2	389914	1.01101
2	390077	1.0438
2	390281	1.20469
2	390492	1.02618
2	390821	1.05511
2	391090	1.10679
2	391341	1.01384
2	391804	1.00013
2	392214	0.948684
2	392385	1.07295
2	392983	0.852993
2	393203	0.953429
2	393487	0.783291
2	393668	0.692533
2	393833	1.10256
2	394075	1.00309
2	394256	1.00061
2	394504	0.981502
2	394769	0.964572
2	395204	1.20872
2	395525	1.1348
2	395886	1.07526
2	396095	1.03946
2	396481	1.15222
2	396731	1.10981
2	397013	1.07249
2	397217	1.13577
2	397390	1.14957
2	397573	0.942903
2	397743	1.08544
2	398139	0.856073
2	398410	0.535836
2	398583	1.05463
2	398821	1.10657
2	399178	0.947401
2	399527	0.70013
2	399862	1.02331
2	400054	1.12119
2	400258	1.05182
2	400495	1.18191
2	400995	0.885077
2	401268	0.911822
2	401458	1.05412
2	401654	1.02251
2	401839	1.03061
2	402103	1.03379
2	402640	1.08097
2	403030	1.17224
2	403209	1.03845
2	403414	1.00623
2	403608	1.21347
2	403839	1.02703
2	404014	1.17423
2	404191	0.906503
2	404362	1.01207
2	404542	0.952887
2	405051	0.854572
2	405467	1.24068
2	405764	1.22696
2	406089	1.05013
2	406388	0.898827
2	406563	1.05756
2	406727	0.760158
2	407082	1.05988
2	407441	1.00974
2	407607	0.856952
2	407862	0.962872
2	408090	1.04176
2	408381	0.771083
2	408958	0.809225
2	409325	0.79486
2	410250	1.05592
2	410762	0.61804
2	410951	0.849279
2	411184	1.04629
2	411560	1.12588
2	411837	1.06037
2	412014	0.966492
2	412205	0.966588
2	412415	0.975397
2	412600	0.843767
2	412816	0.745778
2	413111	1.13596
2	413389	0.982909
2	413698	1.00538
2	413947	1.08129
2	414330	0.772473
2	414735	0.987405
2	415039	1.06078
2	415297	1.07189
2	415626	1.12306
2	415850	1.09697
2	416100	1.0625
2	416267	0.899854
2	416464	1.12571
2	416705	1.15542
2	417195	1.03981
2	417418	1.05313
2	417708	1.34759
2	418151	0.997142
2	418390	1.19537
2	418839	1.11034
2	419155	1.16389
2	419473	0.809901
2	419695	0.829868
2	419927	0.870855
2	420189	1.016
2	420606	0.986529
2	421109	1.176
2	421436	0.758341
2	421758	1.14
2	422136	1.09528
2	422361	1.13615
2	422834	0.772689
2	422985	1.07695
2	423424	0.921465
2	423827	1.11316
2	424102	0.984147
2	424433	1.06149
2	424629	1.08235
2	424819	0.79392
2	424990	0.874243
2	425198	0.790553
2	425368	1.03277
2	425717	0.895219
2	425892	1.03642
2	426148	0.987642
2	426846	0.939124
2	427114	1.03473
2	427325	1.17199
2	427585	1.13108
2	428160	0.947787
2	428373	0.866168
2	428581	0.811632
2	428803	0.941201
2	428968	1.04318
2	429170	1.12397
2	429517	0.929532
2	430060	1.10559
2	430230	1.21971
2	430653	0.995262
2	431018	0.821174
2	431430	0.708556
2	431683	0.975291
2	432039	0.831994
2	432303	1.22862
2	432553	0.923192
2	432827	1.06166
2	433158	0.768318
2	433456	1.02875
2	433676	1.21716
2	434181	0.989508
2	434549	0.756911
2	434817	1.09649
2	435169	0.969129
2	435437	2.41956
2	435628	0.806592
2	435915	0.934717
2	436220	0.770121
2	436383	1.02476
2	436664	1.00434
2	436896	1.17643
2	437113	0.966597
2	437403	1.00662
2	437779	0.87512
2	438111	1.13129
2	438317	0.948501
2	438618	0.870037
2	438783	1.02537
2	439125	0.923838
2	439615	0.968407
2	440056	0.945516
2	440291	0.645966
2	440486	1.05676
2	440686	1.05943
2	441076	1.01362
2	441332	1.12204
2	441498	0.881385
2	441832	1.02062
2	442274	0.794537
2	442822	0.979513
2	443060	1.05798
2	443342	1.08767
2	443616	0.937237
2	443828	1.01548
2	444286	0.900534
2	444476	0.977942
2	444830	0.617023
2	445059	0.951834
2	445285	0.911511
2	445589	1.19946
2	445754	0.970916
2	446045	1.0887
2	446266	0.916453
2	446977	1.46441
2	447378	0.929565
2	447583	0.846664
2	447785	1.09919
2	448238	0.92775
2	448583	1.05522
2	448765	0.925794
2	449084	0.92369
2	449267	1.05184
2	449607	1.52002
2	449988	1.26707
2	450331	0.939608
2	450603	1.19366
2	450846	0.879702
2	451107	1.07272
2	451328	0.867469
2	451523	0.77822
2	451742	1.0073
2	451929	1.0109
2	452115	0.756085
2	452347	1.02524
2	452523	0.665974
2	452716	0.740193
2	452911	0.99921
2	453186	0.900344
2	453416	1.08314
2	453683	1.15218
2	454281	0.972927
2	454475	0.988787
2	454755	1.10827
2	454952	1.00093
2	455179	0.854359
2	455534	1.21684
2	455984	1.01577
2	456243	0.681905
2	456548	1.12417
2	456783	0.676596
2	457009	0.990119
2	457278	1.01862
2	457484	0.991389
2	457730	0.950278
2	458077	1.27039
2	458380	0.95178
2	458614	0.951466
2	458778	1.2858
2	459003	0.830265
2	459282	0.956735
2	459580	0.976326
2	459786	0.743663
2	459954	1.01253
2	460169	0.910888
2	460431	1.05751
2	460674	1.04654
2	460966	0.916116
2	461394	1.02084
2	461690	0.982221
2	461879	1.10237
2	462089	1.0437
2	462253	0.805143
2	462484	1.0821
2	462691	0.924677
2	462972	1.02292
2	463231	0.599
2	463509	0.692859
2	463684	0.99362
2	463905	0.919702
2	464070	1.30711
2	464286	1.03258
2	464596	0.978489
2	464954	0.878692
2	465126	1.03395
2	465396	0.630101
2	465921	0.802906
2	466189	1.15514
2	466383	0.927132
2	466804	0.730747
2	467089	1.00258
2	467277	0.974963
2	467643	1.06345
2	467967	0.979523
2	468770	1.1271
2	469010	0.998013
2	469255	0.733645
2	469629	0.825761
2	469847	0.828381
2	470014	1.05563
2	470239	1.04074
2	470547	1.05605
2	470815	1.13389
2	471208	0.958011
2	471482	0.808655
2	471767	0.83537
2	472044	1.04532
2	472288	1.02499
2	472525	0.884437
2	472803	0.862112
2	472991	0.278644
2	473393	0.995694
2	473680	1.08516
2	473877	0.977344
2	474331	2.34539
2	474690	1.14486
2	475165	0.755266
2	475443	0.949886
2	475672	0.963264
2	475923	0.794281
2	476143	1.08692
2	476445	1.15132
2	476706	1.05235
2	476987	1.15705
2	477165	1.09549
2	477415	1.03901
2	477603	1.11244
2	479014	0.933609
2	479262	0.797856
2	479554	0.976465
2	479784	1.04776
2	480274	1.0801
2	480585	0.980637
2	480921	1.08036
2	481117	1.11986
2	481468	0.971385
2	481643	1.10914
2	481856	0.795842
2	482119	1.10766
2	482314	1.03859
2	482492	0.990539
2	482813	0.995542
2	482999	1.09767
2	483253	1.03825
2	483562	1.00242
2	483945	0.874694
2	484316	1.0124
2	484714	0.874103
2	485042	0.960105
2	485231	0.954432
2	485523	1.04096
2	485744	0.692514
2	486041	0.991243
2	486382	1.06817
2	486876	1.22075
2	487086	0.92487
2	487451	1.09823
2	487866	1.04489
2	488189	0.771433
2	488505	1.0449
2	488676	0.931414
2	488984	0.965164
2	489235	1.19331
2	489524	0.92912
2	489754	0.695813
2	490009	0.733069
2	490466	0.966639
2	490814	0.827163
2	491202	2.63765
2	491488	1.09044
2	491835	1.01983
2	492102	1.06998
2	492468	1.00203
2	492801	0.966441
2	493136	0.804313
2	493347	1.07275
2	493669	1.037
2	494142	0.965924
2	494368	1.21986
2	494578	1.15059
2	495036	0.966753
2	495359	1.06153
2	495823	1.16392
2	496000	1.03328
2	496387	0.885181
2	496811	2.61685
2	497240	1.39507
2	497441	1.00751
2	497660	1.17403
2	497845	1.04903
2	498128	1.02449
2	498371	1.00718
2	498555	1.06415
2	498960	0.912551
2	499159	0.751997
2	499356	1.62272
2	499720	1.01238
2	500029	0.953433
2	500426	0.994483
2	500608	0.637712
2	500984	1.01784
2	501189	0.698353
2	501563	0.920083
2	501738	0.916271
2	501917	1.35077
2	502140	0.74161
2	502341	0.925867
2	502570	0.961994
2	502755	1.05254
2	503057	0.873201
2	503337	0.691127
2	503516	1.13821
2	503844	0.809107
2	504096	0.995211
2	504401	1.07913
2	504725	0.91866
2	504950	1.05895
2	505253	1.09226
2	505468	0.701547
2	505772	1.09242
2	506068	1.11478
2	506473	1.01327
2	506788	1.02442
2	507094	1.01191
2	507287	1.01912
2	507504	0.890149
2	507716	0.895385
2	508198	0.962997
2	508406	1.11103
2	508647	1.00688
2	508846	0.841867
2	509335	0.931551
2	509532	0.968797
2	509881	1.0224
2	510218	0.93058
2	510400	1.00934
2	510680	1.20015
2	510868	0.946323
2	511091	0.789826
2	511456	0.828301
2	511711	1.05718
2	511974	0.984544
2	512158	1.0451
2	512685	1.2377
2	513104	1.08323
2	513465	0.968132
2	513813	0.787658
2	514081	1.00943
2	514448	0.95592
2	514674	1.05987
2	514965	1.09887
2	515167	1.01433
2	515451	1.0812
2	515761	1.08146
2	516192	1.03445
2	516518	1.00185
2	516749	0.735939
2	516926	1.11462
2	517184	1.02928
2	517350	1.01089
2	517599	1.29286
2	517874	1.18661
2	518057	1.04897
2	518234	0.977634
2	518438	1.01963
2	518658	1.10366
2	519082	0.928313
2	519301	1.01872
2	519682	1.17489
2	519880	0.91392
2	520065	1.02678
2	520518	1.01796
2	520746	1.01305
2	521046	0.911721
2	521219	0.849751
2	521545	1.07223
2	521835	1.06083
2	522317	0.783512
2	522624	0.974694
2	522938	0.953044
2	523211	1.22207
2	523374	1.23716
2	523590	0.881001
2	523849	1.02081
2	524099	1.01497
2	524378	0.963772
2	524557	1.03811
2	524966	1.00629
2	525238	1.03279
2	525402	1.07211
2	525746	0.996118
2	526271	1.13938
2	526467	1.08491
2	526682	0.925703
2	526943	1.32453
2	527109	1.15807
2	527398	0.983473
2	527762	0.881551
2	528226	1.00727
2	528602	1.03949
2	528784	0.959272
2	529118	1.08017
2	529599	1.08513
2	530104	1.1218
2	530536	0.713573
2	531015	0.807736
2	531231	0.731843
2	531469	0.932534
2	531731	1.02863
2	531942	1.17659
2	532105	0.986025
2	532396	1.17733
2	532650	1.00725
2	532838	0.927474
2	533391	0.690454
2	533628	0.780123
2	533842	0.98316
2	534068	0.947641
2	534367	0.995316
2	534573	0.989081
2	534757	1.06206
2	534948	1.07926
2	535118	1.10824
2	535577	2.38257
2	536060	1.0769
2	536482	1.01485
2	536693	1.05248
2	536909	1.08006
2	537144	0.959964
2	537449	1.11734
2	537763	1.15701
2	537982	1.12992
2	538365	1.04565
2	538540	0.996237
2	538743	0.885357
2	539092	1.22346
2	539475	1.00708
2	539663	0.853662
2	539898	1.09487
2	540207	1.11154
2	540494	1.07608
2	540784	1.1732
2	540950	0.999062
2	541197	0.677978
2	541641	0.930315
2	542024	0.848379
2	542272	1.22503
2	542530	1.04576
2	542693	1.16908
2	542902	0.725891
2	543181	0.88911
2	543342	0.758427
2	543755	0.930749
2	543934	0.940079
2	544134	0.877628
2	544411	0.943033
2	544578	0.861677
2	544742	1.08603
2	544908	1.06951
2	545197	0.905813
2	545518	1.03368
2	545680	0.883854
2	545848	1.012
2	546254	0.924777
2	546434	0.997431
2	546669	0.904177
2	547027	0.903451
2	547342	0.880574
2	547621	0.751687
2	548161	1.01938
2	548398	0.984439
2	548907	0.991206
2	549217	0.666022
2	549466	0.817671
2	549688	0.907477
2	550157	0.788491
2	550528	0.714011
2	550747	0.918971
2	551187	0.980176
2	551440	0.65861
2	551937	0.947858
2	552252	0.892792
2	552556	0.908042
2	552951	1.10751
2	553208	1.15112
2	553601	1.04824
2	553768	0.940857
2	553954	0.974701
2	554243	0.883743
2	554530	0.947053
2	554693	1.12866
2	554995	0.97107
2	555361	1.2236
2	555573	0.782881
2	555882	1.03154
2	556104	0.81148
2	556426	0.968146
2	556619	1.00678
2	556896	0.950405
2	557062	0.970837
2	557289	0.932154
2	557466	1.06395
2	557701	1.04173
2	558017	0.990702
2	558367	0.97363
2	558594	0.881627
2	558787	0.95515
2	558975	1.20928
2	559209	0.697004
2	559462	0.989802
2	559678	0.765348
2	560008	0.730436
2	560275	1.04316
2	560475	1.00429
2	560671	0.726197
2	560860	1.07448
2	561218	0.981584
2	561571	1.21221
2	561807	1.13515
2	562058	0.99129
2	562401	0.830021
2	562727	1.20004
2	563077	0.826461
2	563259	1.00244
2	563489	0.860009
2	563822	0.958868
2	564235	0.991793
2	564601	0.963107
2	564821	0.859888
2	565052	0.884055
2	565248	1.20873
2	565536	0.931438
2	565960	0.783873
2	566325	0.885801
2	566504	1.07562
2	566837	1.02718
2	567331	1.0963
2	567518	1.07616
2	567879	1.14394
2	568068	1.05701
2	568487	0.708236
2	568718	1.03913
2	569015	0.891594
2	569518	1.04501
2	569791	1.07792
2	570057	0.98956
2	570283	1.00874
2	570474	0.769822
2	570705	0.989774
2	570972	1.03113
2	571137	0.989709
2	571315	1.03594
2	571618	1.02559
2	571878	0.95413
2	572170	1.0247
2	572428	0.924179
2	572646	1.02396
2	572827	0.959742
2	572992	1.03283
2	573362	1.09059
2	573708	1.0721
2	573890	0.920913
2	574144	1.08874
2	574526	0.828259
2	574771	0.704178
2	575206	0.978143
2	575697	1.04577
2	575872	1.01939
2	576275	0.93732
2	576709	0.788061
2	576939	0.962779
2	577122	0.999495
2	577354	0.794039
2	577652	0.794369
2	578018	0.657677
2	578279	1.1343
2	578517	0.988308
2	578945	0.949201
2	579111	0.67347
2	579299	0.983991
2	579506	1.10838
2	579717	0.969164
2	579997	0.96314
2	580180	0.647991
2	580523	1.05721
2	580863	0.994083
2	581236	1.01163
2	581567	0.829512
2	581800	0.878033
2	582114	2.48673
2	582416	1.08165
2	582692	0.987491
2	582957	1.21829
2	583174	0.929998
2	583594	1.05034
2	584067	0.994231
2	584543	1.20045
2	584893	1.05944
2	585076	1.02206
2	585248	0.884904
2	585475	2.56648
2	585776	1.1295
2	586015	1.10909
2	586239	0.978772
2	586718	0.80269
2	586902	0.900548
2	587200	1.06929
2	587538	0.953793
2	587718	0.907865
2	587948	0.796342
2	588155	1.04572
2	588540	0.856743
2	588919	0.844853
2	589199	0.890125
2	589367	0.990626
2	589560	0.965953
2	589734	1.01467
2	590137	1.13816
2	590306	1.00757
2	590508	0.990877
2	591071	1.14683
2	591297	1.04202
2	591510	0.935298
2	591687	0.963884
2	592362	0.832889
2	592553	1.07915
2	592834	0.958752
2	593044	1.11132
2	593466	1.03641
2	593647	0.921214
2	593818	1.03942
2	594027	1.09484
2	594282	0.903902
2	594727	0.956092
2	595188	1.0262
2	595612	1.1166
2	595846	0.987856
2	596221	1.0526
2	596567	0.934554
2	596969	0.838803
2	597155	1.15038
2	597424	1.13574
2	597611	0.989724
2	597822	0.973456
2	598028	0.97968
2	598244	0.888681
2	598495	1.06013
2	599120	0.888633
2	599506	0.769487
2	599898	0.994314
2	600146	0.805191
2	600604	0.874575
2	600936	0.818294
2	601357	1.10601
2	601761	1.05664
2	601970	0.952013
2	602146	1.06436
2	602356	0.841417
2	602567	1.11495
2	602941	0.932663
2	603139	0.78677
2	603371	1.04448
2	603552	0.941657
2	603901	1.02837
2	604166	0.967255
2	604498	0.749847
2	604787	1.16946
2	605120	0.821364
2	605467	1.00205
2	605660	0.969944
2	606179	1.04998
2	606408	1.35773
2	606695	0.99915
2	606891	0.983124
2	607109	0.997568
2	607277	1.23856
2	607465	1.03245
2	607642	0.969638
2	607982	1.02378
2	608291	1.17711
2	608588	1.14066
2	608901	1.0088
2	609202	0.995498
2	609452	1.1023
2	609705	1.05091
2	609982	0.980808
2	610226	1.08413
2	610409	1.02563
2	610626	2.40581
2	610859	1.29507
2	611111	0.833076
2	611367	1.16027
2	611551	1.21776
2	611731	0.873868
2	611894	1.16928
2	612213	1.07103
2	612610	1.11088
2	612959	0.952007
2	613128	0.994125
2	613409	1.0046
2	613730	0.851934
2	614113	0.904248
2	614356	1.02454
2	614657	0.807724
2	615103	0.975875
2	615267	1.11293
2	615689	0.899411
2	615855	0.870246
2	616072	0.818113
2	616363	0.814488
2	616648	1.11358
2	616884	0.852004
2	617062	1.0619
2	617617	1.12055
2	618091	1.39065
2	618281	0.92497
2	618463	1.05855
2	618840	1.03535
2	619073	1.03276
2	619445	1.09022
2	619789	0.993679
2	619960	1.17721
2	620177	0.932061
2	620430	0.949397
2	620697	1.11382
2	621022	1.01185
2	621205	0.927211
2	621528	0.98086
2	621744	1.00387
2	621953	1.09784
2	622161	0.81732
2	622337	1.03565
2	622609	0.850233
2	622833	0.76716
2	623348	1.09256
2	623539	1.02476
2	623776	1.08653
2	624113	1.13339
2	624480	1.09473
2	624652	1.07484
2	624886	0.878147
2	625229	1.05523
2	625431	0.956443
2	625764	1.0586
2	626062	1.11324
2	626381	1.14841
2	626627	1.26039
2	626889	1.09328
2	627069	0.776283
2	627370	1.16172
2	627736	0.853736
2	628025	0.967408
2	628302	1.01159
2	628529	0.965063
2	628702	1.22821
2	628951	1.16128
2	629117	0.880598
2	629357	1.06729
2	629573	0.975705
2	629753	1.06157
2	630181	0.911099
2	630509	1.07248
2	630737	1.04769
2	631132	1.30181
2	631568	1.29911
2	631914	0.921723
2	632230	0.904385
2	632597	0.997788
2	632823	0.94227
2	633016	0.848786
2	633184	1.03146
2	633374	1.04314
2	633659	1.03728
2	634096	1.17848
2	634301	1.01015
2	634502	1.08006
2	634670	1.0637
2	634883	1.01678
2	635079	0.952432
2	635408	1.22207
2	635576	1.13779
2	635780	0.847393
2	635964	0.778241
2	636275	1.20099
2	636623	1.03971
2	636933	1.11533
2	637475	1.1724
2	637958	1.13635
2	638176	1.03597
2	638462	1.02871
2	638807	0.748822
2	639071	1.0354
2	639449	0.990783
2	639730	1.13634
2	639933	1.09713
2	640160	1.2438
2	640338	0.940983
2	640809	1.0704
2	641181	0.965521
2	641345	0.671154
2	641508	1.02142
2	641992	0.746763
2	642349	0.959997
2	642557	0.75047
2	642816	1.07469
2	643357	0.805055
2	643830	0.798111
2	644172	0.94091
2	644427	1.04196
2	644989	0.889426
2	645305	1.19385
2	645762	1.02359
2	645976	0.922663
2	646224	0.996864
2	646558	0.894857
2	646755	1.23868
2	646965	1.09289
2	647167	0.850476
2	647374	0.899288
2	647610	1.08797
2	647818	0.950715
2	648074	1.12442
2	648283	1.0505
2	648779	0.942231
2	648976	0.892531
2	649251	1.0317
2	649565	0.934376
2	649774	1.11352
2	650123	0.995103
2	650457	1.03207
2	650869	1.15062
2	651072	1.00623
2	651277	1.09498
2	651850	0.945631
2	652139	0.98163
2	652415	1.12532
2	652668	1.04465
2	652889	0.75743
2	653272	0.959167
2	653804	0.974633
2	654039	0.944464
2	654329	1.02092
2	654495	1.03215
2	655027	1.27949
2	655198	1.08927
2	655500	1.00148
2	655768	0.755779
2	656002	1.02226
2	656540	0.804269
2	656742	0.869742
2	657280	0.963534
2	657541	0.998261
2	657793	1.13811
2	658090	0.937482
2	658282	1.01997
2	658496	1.06624
2	658958	1.02563
2	659133	0.871016
2	659460	1.12833
2	659824	1.14964
2	660032	0.893117
2	660563	0.844059
2	660729	0.980691
2	660942	0.945411
2	661222	1.01948
2	661715	0.964479
2	661938	0.939738
2	662207	0.911697
2	662433	1.06935
2	662804	0.931115
2	663155	1.01569
2	663318	0.973679
2	663760	1.04169
2	663968	0.643792
2	664489	0.958852
2	664677	1.12043
2	664955	0.991003
2	665478	0.941006
2	665774	0.988563
2	665988	0.887419
2	666567	1.10852
2	666737	1.06614
2	667270	1.10819
2	667557	0.904123
2	667831	1.01103
2	668373	1.08345
2	668533	1.01408
2	669002	1.0306
2	669317	1.01843
2	669496	1.12255
2	669876	0.723454
2	670082	1.03763
2	670327	1.08017
2	670770	0.78768
2	670991	0.97864
2	671274	1.01493
2	671517	0.749452
2	671771	1.11038
2	672014	0.940114
2	672489	1.13325
2	672981	1.13186
2	673194	1.08043
2	673362	1.08513
2	673654	1.01064
2	674081	0.93695
2	674323	2.37938
2	674570	0.990356
2	675100	1.01375
2	675277	0.994711
2	675583	1.03853
2	675751	0.669324
2	676037	0.99604
2	676325	0.858149
2	676612	0.897919
2	676849	1.30029
2	677086	1.08742
2	677403	0.933998
2	677575	0.936266
2	677922	1.10559
2	678212	1.0512
2	678382	0.861335
2	678620	0.975873
2	678957	1.09962
2	679247	0.991471
2	679661	0.77601
2	679969	1.03837
2	680328	0.799096
2	680573	0.994502
2	681066	0.939837
2	681224	1.00173
2	681657	0.928202
2	682125	0.798105
2	682319	0.888327
2	682560	1.15378
2	682859	0.855539
2	683033	1.13367
2	683288	0.891177
2	683597	0.893749
2	683857	1.07611
2	684079	1.02652
2	684453	0.944323
2	684945	1.05483
2	685202	1.03262
2	685424	1.03836
2	685889	0.912989
2	686140	0.861658
2	686361	1.08946
2	686644	0.938965
2	687012	1.06667
2	687176	0.707004
2	687361	0.976249
2	687559	0.951858
2	687832	0.861061
2	688181	0.851195
2	688484	0.994663
2	688783	2.56711
2	689080	1.25058
2	689282	1.03137
2	689539	1.02785
2	690006	1.06164
2	690188	0.89864
2	690455	0.974532
2	690639	1.03518
2	690836	0.950064
2	691017	0.950054
2	691404	1.00049
2	691705	0.955214
2	691880	1.05007
2	692153	1.21918
2	692329	1.00696
2	692581	0.785026
2	693252	0.995494
2	693658	1.03148
2	694050	1.13668
2	694250	0.99465
2	694704	1.01912
2	695050	1.01402
2	695212	0.805903
2	695478	1.01534
2	695880	0.826969
2	696205	0.878692
2	696378	0.928581
2	696594	1.06494
2	696872	0.800616
2	697417	1.11753
2	697623	0.953266
2	697791	0.905641
2	698200	1.02805
2	698381	0.777463
2	698699	0.89739
2	698908	1.05564
2	699230	1.12608
2	699456	1.74272
2	699916	0.720389
2	700183	1.05977
2	700476	0.757931
2	700758	0.908094
2	701028	0.99763
2	701302	0.93222
2	701619	0.957633
2	701897	0.979735
2	702081	0.971247
2	702257	0.987562
2	702439	0.90514
2	702734	0.919602
2	702998	0.873365
2	703471	1.12679
2	703841	1.09895
2	704020	1.00086
2	704191	0.847315
2	704495	1.04305
2	704744	1.0685
2	705144	1.04186
2	705399	1.2072
2	705648	1.23477
2	705976	1.15633
2	706499	1.1095
2	706746	0.768909
2	706973	1.02461
2	707143	1.09313
2	707552	1.04953
2	707952	0.928616
2	708185	0.960039
2	708447	0.938604
2	708634	0.929644
2	708848	0.896994
2	709250	0.755234
2	709512	0.973776
2	709810	1.19096
2	709992	1.02273
2	710238	1.10705
2	710456	0.936804
2	710970	0.903793
2	711197	2.449
2	711496	1.00293
2	711758	1.12453
2	712118	1.07643
2	712352	0.713857
2	712605	0.817438
2	712890	1.25839
2	713053	0.99293
2	713463	0.974692
2	713928	1.03191
2	714505	0.836471
2	714769	0.891022
2	715004	0.761089
2	715188	1.03967
2	715640	0.98498
2	715911	1.12919
2	716074	1.09146
2	716477	1.03191
2	716856	1.00069
2	717106	0.971072
2	717476	0.924683
2	717674	1.22767
2	717890	0.979811
2	718263	1.2362
2	718541	1.05079
2	718731	1.05584
2	718944	0.883206
2	719355	1.06219
2	719721	0.975548
2	719920	1.02137
2	720181	0.863182
2	720344	1.10998
2	720523	1.11074
2	720756	1.11395
2	720968	1.00098
2	721132	0.8119
2	721372	1.15065
2	721536	1.09068
2	721917	1.01364
2	722260	1.12994
2	722582	1.14435
2	722849	1.00916
2	723139	1.14867
2	723317	1.00443
2	723495	0.626182
2	723799	0.945633
2	723972	0.992072
2	724188	0.927737
2	724356	0.735582
2	724563	0.966169
2	724769	0.98832
2	724963	0.893085
2	725335	1.01031
2	725664	1.23616
2	725998	0.760093
2	726346	1.11105
2	726781	1.08338
2	727143	1.03597
2	727472	0.90511
2	727676	1.01396
2	727856	1.09087
2	728048	0.856645
2	728260	0.628529
2	728586	1.08586
2	728752	0.79582
2	729033	1.00848
2	729237	0.987596
2	729528	0.786163
2	729804	1.00993
2	730002	0.965361
2	730271	1.00635
2	730698	1.05086
2	730983	1.17526
2	731313	0.984958
2	731508	1.0699
2	731823	0.976514
2	732001	1.05769
2	732396	1.2047
2	732650	0.806335
2	733068	0.9232
2	733347	0.875509
2	733604	1.11894
2	733803	0.954525
2	733988	1.04318
2	734330	0.83111
2	734599	0.931803
2	734998	1.00213
2	735345	1.06202
2	735628	0.976281
2	735915	0.727093
2	736197	0.925039
2	736380	1.04545
2	736734	0.844309
2	737103	1.00925
2	737391	0.863309
2	737602	0.954685
2	737846	0.977593
2	738073	1.09167
2	738334	0.775245
2	738638	1.13263
2	738961	0.614009
2	739154	1.0387
2	739557	0.773828
2	739782	1.20185
2	740019	0.86665
2	740291	1.07125
2	740558	0.772769
2	740850	1.02277
2	741074	1.13326
2	741575	0.723888
2	741890	1.14025
2	742122	1.10552
2	742573	0.817894
2	742869	0.945315
2	743140	0.9071
2	743338	0.713343
2	743838	0.78567
2	744382	0.911342
2	744638	0.983301
2	744802	0.936884
2	745036	1.06372
2	745234	1.14704
2	745492	0.765137
2	745811	0.938362
2	746185	1.18125
2	746467	1.03402
2	746800	0.949105
2	747259	1.02842
2	747419	0.850311
2	747989	0.967194
2	748444	0.648611
2	748637	1.00432
2	749060	0.807665
2	749305	1.13579
2	749732	0.965073
2	749923	0.97862
2	750129	1.00192
2	750458	0.973833
2	750645	0.972587
2	751055	1.06387
2	751389	0.995484
2	751720	1.07542
2	751992	0.974798
2	752394	0.943309
2	752635	1.15643
2	752901	0.974086
2	753191	1.00001
2	753410	1.00813
2	753687	0.94717
2	753934	0.939934
2	754140	2.38752
2	754392	0.894136
2	754678	0.971911
2	754877	1.08897
2	755346	1.03841
2	755660	0.977041
2	755972	1.08257
2	756232	1.12029
2	756427	1.14668
2	756711	1.07389
2	757194	1.10873
2	757467	0.872072
2	757639	1.1659
2	757876	1.03395
2	758164	0.994384
2	758486	1.23703
2	758656	1.01466
2	759051	1.04329
2	759265	1.00445
2	759660	0.782961
2	760053	0.797276
2	760259	0.732825
2	760513	1.01809
2	760710	1.1678
2	760936	0.912064
2	761229	0.913448
2	761540	1.04196
2	761919	0.788304
2	762084	0.974738
2	762537	1.16801
2	762736	1.23698
2	763101	1.03352
2	763513	1.09285
2	763808	0.947772
2	764065	0.975034
2	764463	0.955934
2	764739	0.998703
2	765077	1.03406
2	765272	0.755803
2	765583	0.980606
2	765848	1.05674
2	766257	1.06966
2	766426	1.14234
2	766691	0.806285
2	767017	1.20315
2	767233	0.73969
2	767476	0.677597
2	767781	1.02257
2	767966	1.06273
2	768167	0.922032
2	768438	0.95612
2	768627	1.05851
2	768844	0.869191
2	769250	1.06138
2	769511	1.23431
2	769839	0.865267
2	770144	0.885433
2	770361	1.12529
2	770578	0.954751
2	770769	0.916824
2	771189	0.767801
2	771423	1.06745
2	771795	1.02884
2	772023	1.12034
2	772398	1.11177
2	772584	1.11364
2	772995	1.07334
2	773271	1.16047
2	773671	0.258265
2	773863	1.14208
2	774053	0.936439
2	774248	1.0894
2	774551	1.23742
2	774900	1.06107
2	775074	1.00716
2	775478	0.961038
2	775916	1.10199
2	776489	0.93527
2	776668	0.996506
2	776995	0.955686
2	777220	0.686769
2	777579	0.968148
2	778059	0.926156
2	778250	1.10222
2	778577	0.763915
2	778775	0.970456
2	778946	1.09866
2	779135	1.37028
2	779490	0.935335
2	779690	1.02522
2	780013	0.910758
2	780242	0.799813
2	780607	0.781366
2	780913	0.857857
2	781163	0.942959
2	781465	0.934076
2	781809	0.997266
2	781978	0.779197
2	782387	1.09592
2	782584	1.10533
2	782935	0.946813
2	783128	1.01573
2	783492	0.931101
2	783942	1.08558
2	784354	1.0003
2	784810	1.26876
2	785246	1.18896
2	785421	1.1211
2	785603	1.07567
2	785911	0.922224
2	786174	1.09127
2	786528	0.826185
2	786758	1.15959
2	786999	1.27087
2	787197	1.1396
2	787486	1.09003
2	787759	0.991795
2	787959	1.21498
2	788379	1.16699
2	788748	0.999821
2	788929	1.09441
2	789183	1.24648
2	789638	1.01661
2	789806	1.09407
2	789988	1.05452
2	790278	1.15761
2	790500	1.07924
2	790765	1.10903
2	791127	1.05301
2	791320	1.11787
2	791494	1.14813
2	791782	1.17387
2	792003	1.12036
2	792167	1.15422
2	792469	0.977315
2	792638	1.04155
2	792933	1.11899
2	793126	1.09752
2	793364	1.07939
2	793711	1.03786
2	793919	1.22079
2	794225	1.0269
2	794612	1.07616
2	794923	1.00847
2	795250	0.830085
2	795582	1.0834
2	795928	1.21671
2	796436	1.05436
2	796603	1.24368
2	796870	1.13528
2	797165	1.17887
2	797394	0.990796
2	797722	1.12817
2	797932	1.03502
2	798154	2.49593
2	798537	1.05072
2	798861	1.02504
2	799155	0.940665
2	799466	0.960455
2	799934	1.19114
2	800623	0.865942
2	800900	1.15263
2	801210	0.913919
2	801402	1.08269
2	801884	1.11949
2	802181	1.1074
2	802642	1.11116
2	802963	0.987795
2	803164	1.20125
2	803383	0.944504
2	804089	0.941874
2	804379	1.01547
2	804630	1.01206
2	804830	1.2083
2	807733	1.12121
2	808325	1.17359
2	809403	1.07214
2	809904	1.12556
3	1174	0.408194
3	1480	0.770894
3	1655	0.716515
3	1959	0.997666
3	2176	0.956858
3	2343	1.06363
3	2531	0.985934
3	2987	0.963828
3	3194	1.08066
3	3375	1.04276
3	3542	1.29723
3	3997	0.912677
3	4323	0.713062
3	4500	0.796649
3	4745	0.975765
3	5413	1.00391
3	5473	1.10241
3	6087	0.885189
3	8346	1.02727
3	8576	0.823018
3	9191	0.725713
3	9259	0.79061
3	11499	1.3152
3	14016	1.02596
3	14207	1.13269
3	14441	0.896485
3	14624	0.988544
3	14982	1.27949
3	15205	1.1435
3	15509	1.33658
3	15870	1.08597
3	16100	1.05504
3	16524	1.20472
3	16733	0.884531
3	16995	0.968171
3	17255	0.973826
3	17464	1.09061
3	17779	0.941037
3	18129	0.951224
3	18315	1.13924
3	18786	1.03286
3	18978	1.07238
3	19295	0.870218
3	19484	0.967894
3	19974	0.964611
3	20429	1.14614
3	20790	1.19981
3	21026	1.09389
3	21255	0.661292
3	21489	1.05958
3	21935	0.983612
3	22122	1.0461
3	22455	0.785366
3	22882	0.997604
3	23318	1.05135
3	23536	1.07445
3	23709	1.0428
3	23906	1.08332
3	24363	0.935811
3	24594	0.964351
3	24838	1.06085
3	25056	0.991556
3	25487	0.846869
3	25709	1.0763
3	25923	0.987474
3	26095	1.14098
3	26254	1.00171
3	26745	0.934091
3	27005	1.09656
3	27441	0.826763
3	27605	0.857807
3	28072	1.26881
3	28364	1.03517
3	28596	0.999235
3	28911	1.05442
3	29252	1.07653
3	29656	1.04531
3	29870	1.29314
3	30042	1.21276
3	30222	1.09705
3	30502	0.766107
3	30736	1.00706
3	30902	1.10874
3	31108	1.06824
3	31588	1.09018
3	31770	1.06772
3	32041	0.965786
3	32319	1.02
3	32615	0.83766
3	33098	1.0572
3	33404	1.09582
3	33785	0.993778
3	34240	0.980022
3	34614	1.1104
3	34883	0.827638
3	35103	0.948925
3	35259	1.01736
3	35613	0.96383
3	36161	0.943105
3	36404	0.967637
3	36649	0.810024
3	36872	1.20067
3	37056	1.034
3	37426	0.955055
3	37838	0.760885
3	38235	1.03412
3	38532	0.957299
3	38761	1.03552
3	39076	0.87053
3	39242	1.01151
3	39438	0.822695
3	39959	0.727512
3	40262	0.828778
3	40715	1.04793
3	40884	1.35295
3	41048	0.977034
3	41282	0.883432
3	41480	1.00879
3	41794	0.89726
3	41970	0.806725
3	42157	1.03353
3	42352	0.980753
3	42856	0.938261
3	43211	0.993126
3	43421	1.14283
3	43797	0.955916
3	44029	0.883985
3	44346	0.952616
3	44736	0.782
3	45026	1.06813
3	45282	0.978882
3	45587	0.982226
3	46021	1.04431
3	46570	0.845926
3	46874	0.985927
3	47113	1.019
3	47272	0.743487
3	47567	0.919382
3	47799	0.909006
3	48020	0.925121
3	48182	0.92419
3	48658	1.07939
3	48819	1.03589
3	49169	1.09219
3	49358	1.07134
3	49550	1.04066
3	49881	1.02579
3	50075	1.018
3	50234	1.05372
3	50583	1.13712
3	50962	0.764107
3	51140	0.997053
3	51461	1.06499
3	51678	0.963639
3	52001	0.868725
3	52363	0.778458
3	52646	1.14436
3	52841	0.841809
3	53136	0.923534
3	53476	1.0856
3	53749	0.97726
3	54113	0.746248
3	54318	1.01215
3	54541	0.932801
3	54741	0.944483
3	54962	1.01825
3	55191	1.08073
3	55354	1.05615
3	55729	1.07496
3	55924	1.10304
3	56240	0.872423
3	56435	0.985481
3	56604	1.01805
3	56783	1.05376
3	57007	1.11575
3	57355	0.941651
3	57565	1.11601
3	57890	0.958273
3	58258	0.758877
3	58529	0.867163
3	58724	0.817164
3	58944	1.11501
3	59324	0.987811
3	59496	1.04528
3	59717	1.14331
3	59879	1.05198
3	60055	1.18824
3	60447	1.07128
3	60852	1.01757
3	61167	0.817762
3	61594	1.12844
3	61778	1.03148
3	62119	0.916172
3	62445	1.20221
3	62709	0.816562
3	62925	0.802011
3	63277	0.882187
3	63623	1.01601
3	63827	1.10748
3	63984	1.09046
3	64274	0.978646
3	64777	1.05933
3	64953	1.14634
3	65176	0.98045
3	65434	1.12798
3	65798	0.77646
3	66147	1.06512
3	66423	0.669404
3	66644	0.997109
3	66909	1.13208
3	67187	1.0946
3	67351	0.879803
3	67675	1.03183
3	68007	1.08874
3	68288	1.03179
3	68579	1.00043
3	68788	0.78711
3	68976	0.794582
3	69277	0.727008
3	69461	1.01644
3	69716	0.88426
3	69916	1.05792
3	70169	0.760592
3	70447	1.05199
3	70806	0.917398
3	70997	0.827539
3	71168	1.18492
3	71462	1.04235
3	71690	1.02895
3	72059	0.840854
3	72314	1.03998
3	72557	0.728851
3	72931	1.1634
3	73276	1.10977
3	73789	0.69337
3	73964	1.16548
3	74299	1.10104
3	74852	0.954016
3	75171	0.698066
3	75361	1.15857
3	75596	0.987761
3	75787	0.753442
3	76140	0.982503
3	76372	0.759216
3	76642	1.0705
3	76802	0.996057
3	77100	1.00067
3	77363	0.997411
3	77605	0.840361
3	77887	0.861497
3	78156	0.884563
3	78355	1.0819
3	78514	1.0665
3	78681	0.80626
3	78847	1.09421
3	79135	0.754035
3	79388	0.842752
3	79574	1.05565
3	80072	1.26537
3	80247	0.819147
3	80482	1.00349
3	80815	0.939721
3	81243	0.337613
3	81499	0.925578
3	81747	0.724603
3	82009	1.05281
3	82302	0.769994
3	82675	1.13602
3	83043	1.02476
3	83265	0.860996
3	83543	0.945192
3	83723	1.04201
3	83974	0.904439
3	84292	1.71326
3	84625	1.21745
3	84808	1.0283
3	90763	1.69701
3	91041	1.05023
3	91403	0.853555
3	91643	1.0436
3	91898	0.925543
3	92311	1.02428
3	92638	1.30801
3	92796	1.04937
3	93166	1.05101
3	93333	0.959255
3	93617	1.11348
3	93913	1.02003
3	94263	0.967516
3	94573	0.841301
3	95072	1.15179
3	95270	0.872156
3	95636	1.11589
3	95917	0.776494
3	96163	0.88037
3	96443	1.28437
3	96702	0.802607
3	96953	0.860814
3	97162	1.04997
3	97456	2.37044
3	97878	1.20425
3	98446	1.11888
3	98615	1.00098
3	98850	0.855891
3	99062	1.22148
3	99247	0.768113
3	99603	1.23657
3	99768	0.901387
3	99955	0.890934
3	100168	1.142
3	100453	1.06918
3	100659	0.975279
3	100839	1.04738
3	101064	1.11003
3	101402	1.03955
3	101649	1.03311
3	102083	0.869431
3	102301	0.936852
3	102517	0.953309
3	102726	1.17223
3	102957	0.940066
3	103390	1.02575
3	103557	0.913986
3	103725	0.969248
3	104127	0.780429
3	104470	1.07507
3	104876	1.05405
3	105036	0.982255
3	105308	1.01195
3	105644	1.09827
3	105940	0.890181
3	106164	0.90464
3	106752	0.781231
3	107031	1.04074
3	107206	1.00151
3	107545	0.941388
3	107975	0.917833
3	108216	0.984019
3	108484	0.880513
3	108682	0.982351
3	108954	0.857776
3	109251	0.986796
3	110017	0.838178
3	110251	0.797664
3	110494	0.875559
3	110792	1.06719
3	111019	0.99091
3	111364	0.979466
3	111521	1.04891
3	111759	0.906393
3	111925	1.23542
3	112293	1.01724
3	112482	0.958648
3	112840	1.03444
3	112998	1.23155
3	113232	0.87338
3	113475	1.01846
3	113681	0.959859
3	113972	1.16916
3	114183	1.10109
3	114407	0.803283
3	114703	1.12126
3	114901	1.097
3	115118	0.981116
3	115322	1.16296
3	115582	1.03207
3	115787	1.05807
3	116101	1.03707
3	116438	1.1052
3	116844	1.14441
3	117095	0.893872
3	117255	1.06933
3	117420	0.746453
3	117688	1.07249
3	117991	0.765865
3	118273	1.0026
3	118474	0.986124
3	118884	1.05205
3	119182	0.924105
3	119397	1.04457
3	119592	1.00593
3	119880	1.05589
3	120118	1.01692
3	120298	1.11226
3	120471	1.01919
3	120640	1.06654
3	120898	1.40601
3	121124	1.12986
3	121909	1.08931
3	122188	1.18813
3	122439	1.03796
3	122631	0.9274
3	123310	0.815824
3	123502	0.923453
3	123734	0.799605
3	123948	1.1883
3	124513	1.06259
3	124767	1.02958
3	125169	1.0078
3	125462	1.1083
3	125714	0.954807
3	126230	1.00078
3	126554	0.94736
3	126785	1.25436
3	126967	0.927313
3	127168	1.02194
3	127409	1.08821
3	127598	0.797075
3	127823	1.20061
3	128020	1.01987
3	128473	1.03784
3	128825	0.916629
3	129214	0.92736
3	129390	0.944579
3	129558	1.20324
3	129890	0.794496
3	130166	1.08084
3	130390	1.03687
3	130620	1.13299
3	130903	1.24136
3	131179	0.975304
3	131472	1.18499
3	131637	0.972865
3	131944	0.952472
3	132100	0.96097
3	132270	1.11231
3	132580	1.11139
3	132971	1.03181
3	133269	0.993819
3	133720	0.7166
3	133946	1.01817
3	134104	0.845138
3	134429	0.961653
3	134759	1.15348
3	135032	1.19891
3	135229	0.975225
3	135476	1.04542
3	135659	0.928564
3	135976	1.16202
3	136207	1.18868
3	136423	0.896844
3	136637	0.994853
3	136992	1.05456
3	137468	1.06582
3	137763	0.934146
3	137985	1.16403
3	138203	0.897707
3	138710	0.980472
3	138970	1.03188
3	139178	1.0118
3	139445	1.04852
3	139625	0.756298
3	139940	1.02198
3	140322	0.966281
3	140616	1.00849
3	140805	0.939818
3	141036	1.15377
3	141234	0.765321
3	141462	0.884353
3	141788	2.31531
3	142102	1.1002
3	142382	0.690105
3	142613	0.641949
3	142785	1.09415
3	143100	0.944656
3	143445	0.684308
3	143736	0.959205
3	143948	1.02707
3	144151	1.11426
3	144435	1.23902
3	144781	0.697434
3	145033	0.811484
3	145439	0.962386
3	145926	1.05828
3	146193	1.0478
3	146382	0.933723
3	146717	1.12947
3	146957	0.922683
3	147187	1.25789
3	147373	0.755841
3	147863	0.932599
3	148032	1.10939
3	148195	0.764768
3	148466	0.961715
3	148756	0.902141
3	149030	1.10279
3	149325	1.09065
3	149659	1.04382
3	150178	1.02928
3	150538	0.794637
3	150756	1.04404
3	150956	0.835416
3	151147	1.0984
3	151450	1.06641
3	152004	0.920861
3	152283	0.863104
3	152586	0.978076
3	152755	0.914967
3	153113	1.09075
3	153281	0.824046
3	153476	0.981489
3	153729	1.17408
3	154116	1.13721
3	154282	0.921422
3	154583	1.00054
3	154745	0.97089
3	155010	0.911166
3	155232	1.025
3	155538	0.97058
3	155718	1.09349
3	155895	0.930027
3	156072	0.845458
3	156450	1.09567
3	156681	0.83458
3	156889	1.10604
3	157078	1.04948
3	157400	1.06574
3	157567	0.996912
3	157828	0.750695
3	158131	1.04694
3	158305	0.985515
3	158547	1.1479
3	159006	1.14991
3	159212	1.08312
3	159422	1.0263
3	159675	1.00057
3	159839	0.89441
3	160208	1.10575
3	160387	0.828469
3	160668	0.932207
3	160884	0.985598
3	161111	1.05719
3	161528	1.07201
3	161777	0.926381
3	162157	0.983432
3	162353	1.06268
3	162819	0.966855
3	163187	1.03614
3	163454	0.928377
3	163790	0.691752
3	164293	0.88528
3	164751	0.76453
3	165012	1.00645
3	165188	0.93944
3	165600	1.11681
3	165861	0.971958
3	166113	0.953383
3	166328	0.922315
3	166570	0.937136
3	166968	1.13695
3	167475	0.930007
3	167801	1.12666
3	167989	1.11997
3	168224	0.83443
3	168392	0.881713
3	168590	1.16672
3	168928	1.40559
3	169142	1.14317
3	169550	0.397167
3	169910	0.996661
3	170165	1.12741
3	170401	0.984293
3	170581	0.933727
3	170768	1.07312
3	171237	1.00734
3	171425	1.02029
3	171728	1.09794
3	171934	0.78584
3	172165	0.823923
3	172391	1.02742
3	172626	1.00765
3	173035	1.01219
3	173241	1.01655
3	173534	1.40854
3	173720	1.00562
3	174108	1.13101
3	174625	1.00851
3	174819	0.753412
3	175022	1.02339
3	175482	0.988084
3	175671	1.05908
3	175843	0.956604
3	176199	0.971843
3	176453	0.962878
3	176786	1.02914
3	177044	1.1246
3	177313	0.940718
3	177481	1.08486
3	177641	1.0608
3	178034	1.07448
3	178190	1.12513
3	178694	0.729575
3	178936	1.05619
3	179108	1.01683
3	179521	1.01214
3	179742	0.965337
3	179933	0.915714
3	180135	0.790664
3	180630	1.09043
3	180944	0.931238
3	181243	1.10995
3	181615	1.07741
3	182049	0.88712
3	182246	0.78488
3	182507	0.842826
3	182811	0.972935
3	183144	0.893834
3	183474	0.951833
3	183785	1.0844
3	184085	1.04681
3	184459	0.930654
3	184632	0.692788
3	184841	0.920821
3	185156	1.04208
3	185383	0.949544
3	185601	1.08897
3	185790	0.716943
3	186114	1.27458
3	186277	1.09559
3	186440	0.93274
3	186637	1.08049
3	186947	0.922714
3	187131	1.06484
3	187379	0.98382
3	187720	1.17515
3	187985	1.00646
3	188200	1.17804
3	188501	1.18372
3	188863	1.09033
3	189109	1.00713
3	189488	1.17534
3	189905	0.97967
3	190239	0.779121
3	190400	1.11012
3	190579	0.994553
3	190987	0.881379
3	191356	1.09144
3	191609	0.933553
3	192299	1.03003
3	192516	1.20008
3	192756	1.1597
3	192978	0.739006
3	193147	1.16958
3	193467	1.05176
3	193763	1.14463
3	194218	1.06145
3	194384	1.23674
3	194818	1.15691
3	195104	0.808447
3	195630	1.16074
3	195792	1.12703
3	196149	1.13571
3	196563	1.06285
3	196844	0.712454
3	197075	1.1035
3	197386	0.985179
3	197706	0.973678
3	197878	1.0912
3	198107	1.16191
3	198416	0.951381
3	198662	1.10409
3	201162	1.10199
3	201361	1.00363
3	201623	0.978245
3	202061	0.699219
3	202243	1.36547
3	202582	0.933141
3	202825	1.15926
3	203019	1.0587
3	203326	1.15159
3	203524	1.34597
3	203689	1.0635
3	203949	1.09462
3	204134	1.07157
3	204348	1.24294
3	204618	1.05956
3	204909	1.15323
3	205069	1.12715
3	205442	1.1148
3	205633	1.08934
3	205804	1.06671
3	206035	1.03738
3	206218	0.957476
3	206456	0.913837
3	206700	0.991617
3	207021	1.0597
3	207371	1.12152
3	207594	0.954763
3	207890	1.20948
3	208231	1.02572
3	208642	1.02997
3	208857	0.957372
3	209124	1.10984
3	209520	1.00141
3	209749	0.82636
3	209971	1.13288
3	210227	0.989286
3	210518	0.855198
3	210785	0.82727
3	210961	1.08249
3	211133	1.0312
3	211397	1.02486
3	211642	1.14202
3	211954	1.08595
3	212911	1.00183
3	213327	1.13727
3	213529	1.18759
3	213744	0.783143
3	214040	0.880781
3	214243	0.974981
3	214523	0.975188
3	214804	0.902805
3	215114	1.06876
3	215450	1.15187
3	215762	0.82192
3	216053	0.878315
3	216424	1.01856
3	216886	0.780165
3	217239	0.971276
3	217736	1.04743
3	218009	1.03309
3	218187	1.13256
3	218383	0.661994
3	218587	0.997701
3	218766	1.19923
3	219130	1.05434
3	219599	1.0088
3	219908	0.90545
3	220133	1.02568
3	220303	1.02419
3	220735	0.793074
3	221001	1.05407
3	221361	0.713748
3	221694	1.11737
3	221954	0.826278
3	222481	1.0579
3	222851	2.2671
3	223182	0.846481
3	223396	1.10183
3	223685	1.03502
3	223971	0.727307
3	224327	1.01513
3	224628	0.931974
3	224865	0.992709
3	225050	0.872856
3	225262	1.02577
3	225565	0.912623
3	225816	0.480947
3	226062	0.848406
3	226548	0.935711
3	226814	1.11412
3	227172	0.967953
3	227411	1.05788
3	227645	0.689156
3	227875	0.885069
3	228081	0.692681
3	228248	1.02814
3	228508	1.00871
3	228830	1.00883
3	229006	1.05384
3	229169	0.938007
3	229337	1.0313
3	229653	0.874107
3	230172	1.00417
3	230513	0.938429
3	230718	0.979523
3	230948	1.08539
3	231170	0.957571
3	231344	1.09096
3	231741	0.953198
3	231962	1.03231
3	232180	0.968751
3	232512	0.934784
3	232915	1.02224
3	233281	0.982097
3	233474	1.03536
3	233659	0.919704
3	234012	1.1476
3	234188	1.04227
3	234355	1.20622
3	234654	1.03274
3	234969	1.09952
3	235301	1.13111
3	235632	0.839176
3	235822	1.05775
3	235991	1.09772
3	236306	1.08385
3	236570	1.19795
3	236740	1.12144
3	237081	1.00097
3	237300	1.05105
3	237649	0.697589
3	238124	1.01104
3	238283	0.934961
3	238522	0.96653
3	238776	0.9835
3	239007	0.822357
3	239367	0.945172
3	239651	1.23501
3	239841	1.05638
3	239998	1.07516
3	240366	1.00321
3	240802	1.10013
3	241220	0.83503
3	241578	1.17669
3	241793	1.11156
3	242007	1.01316
3	242234	0.976119
3	242651	0.916129
3	242966	1.09057
3	243185	0.702654
3	243412	0.929412
3	243778	1.03496
3	244032	0.788714
3	244321	0.766493
3	244529	0.678135
3	245084	0.915198
3	245263	0.868391
3	245639	0.944147
3	246162	1.06426
3	246476	0.836877
3	246820	1.42304
3	247088	0.997474
3	247368	1.04778
3	247690	0.929148
3	247880	0.774838
3	248165	1.01818
3	248359	1.17359
3	248549	0.938259
3	248756	1.07849
3	249013	0.946416
3	249180	1.02556
3	249445	1.0667
3	249696	0.976691
3	249860	0.92753
3	250027	0.950908
3	250287	0.726219
3	250449	0.850358
3	250736	1.05152
3	251053	1.17955
3	251566	0.785959
3	251767	2.05412
3	251989	0.930672
3	252168	0.91356
3	252489	1.0231
3	252777	1.04742
3	253085	0.954784
3	253243	1.03697
3	253476	1.07718
3	253632	0.814665
3	253794	0.883187
3	254147	1.02305
3	254359	0.950938
3	254586	0.900362
3	255034	1.13722
3	255240	1.08105
3	255531	0.915734
3	255824	0.843614
3	256102	1.10099
3	256340	1.18324
3	256532	0.905828
3	256698	1.00669
3	256859	0.914215
3	257165	1.09188
3	257441	1.0089
3	257619	0.971464
3	257799	1.0117
3	258212	0.825001
3	258585	0.899721
3	258855	0.840504
3	259074	1.02895
3	259251	0.702325
3	259484	1.06341
3	259644	0.990014
3	259927	0.951475
3	260168	0.718901
3	260335	0.781224
3	260695	0.737972
3	261035	1.01137
3	261278	0.917442
3	261435	1.02109
3	261716	0.705374
3	261965	1.00125
3	262337	1.04658
3	262541	0.525864
3	262839	0.837079
3	263018	1.10278
3	263284	1.00142
3	263628	1.07552
3	263845	1.06163
3	264008	0.774035
3	264467	0.913844
3	264737	1.07854
3	265076	1.09347
3	265232	0.920914
3	265388	0.856451
3	265632	1.06298
3	265868	1.12874
3	266201	0.947989
3	266506	0.974005
3	266717	0.988435
3	266909	0.991618
3	267270	0.77835
3	267505	1.07746
3	267852	0.841573
3	268069	0.975787
3	268427	1.06359
3	269332	0.906994
3	269548	1.01687
3	269882	0.852281
3	270194	1.019
3	270626	0.945581
3	270876	0.836043
3	271100	0.993182
3	271392	1.06026
3	271555	1.09713
3	271746	1.19639
3	272024	0.735618
3	272217	1.07875
3	272392	0.989904
3	272796	1.01331
3	273057	1.06697
3	273326	1.00323
3	273522	0.982147
3	273782	0.799804
3	273946	0.791329
3	274139	0.815362
3	274358	1.04943
3	274592	0.964191
3	274826	0.962326
3	274993	1.0208
3	275164	1.15557
3	275324	1.04082
3	275555	1.0287
3	275857	0.822589
3	276203	0.676824
3	276364	1.20674
3	276725	1.03362
3	276899	1.18752
3	277395	0.925682
3	277551	1.01762
3	277812	1.02691
3	278163	1.0537
3	278489	0.878822
3	278718	1.05819
3	278924	0.997824
3	279186	0.813286
3	279513	0.971119
3	279918	1.05899
3	280093	1.06778
3	280257	1.1084
3	280535	0.9248
3	280722	1.01528
3	281089	1.11887
3	281437	1.02339
3	281635	1.15986
3	282093	0.919997
3	282252	0.947647
3	282430	1.05338
3	282682	0.791413
3	283086	0.738103
3	283342	0.929119
3	283498	0.759341
3	283831	1.03639
3	284055	0.705352
3	284373	0.867427
3	284766	1.08111
3	284978	0.84396
3	285134	1.08165
3	285300	0.947155
3	285557	1.02771
3	285787	0.931412
3	286086	0.892368
3	286294	1.00008
3	286559	0.818071
3	286761	0.93004
3	287226	1.03297
3	287456	1.04251
3	287725	1.14058
3	288041	0.848538
3	288393	1.02572
3	288585	0.876814
3	288865	0.920799
3	289336	1.0138
3	289524	0.847455
3	289772	1.24004
3	290182	1.01674
3	290449	1.08926
3	290643	1.12072
3	291053	1.34863
3	291250	1.44057
3	291639	1.1277
3	291831	1.05726
3	292273	1.07467
3	292490	0.966376
3	292746	1.04862
3	293021	1.1215
3	293732	1.36114
3	293959	1.2165
3	294206	1.32172
3	294729	0.930409
3	294962	1.15702
3	295118	1.43101
3	295419	1.13517
3	295721	1.1177
3	295919	1.01999
3	296360	0.920248
3	296560	1.04453
3	297029	1.09366
3	297203	1.01535
3	297506	2.28666
3	297678	1.02477
3	297873	0.860241
3	298059	0.965115
3	298412	1.00148
3	298568	0.966392
3	298740	1.0348
3	299017	0.945859
3	299179	1.07047
3	299419	1.0992
3	299666	0.826877
3	300055	1.09776
3	300688	1.13537
3	300862	1.07841
3	301130	1.0804
3	301346	0.944665
3	301506	1.10842
3	302059	1.05469
3	302330	0.93054
3	302597	1.09493
3	302870	0.89612
3	303318	0.927974
3	303594	0.975427
3	303923	0.961681
3	304307	0.970122
3	304607	1.02646
3	304824	1.01176
3	306294	1.15394
3	306727	1.06847
3	307095	1.06934
3	308210	0.85046
3	308540	0.940583
3	308737	1.34576
3	308913	0.993756
3	309085	0.927138
3	309508	1.04946
3	309813	1.01129
3	310209	1.0397
3	310577	1.10926
3	310969	0.875384
3	311538	0.968643
3	311980	1.01801
3	312141	1.11405
3	312453	0.986563
3	312737	1.14782
3	312984	0.769185
3	313191	0.922652
3	313351	0.822026
3	313521	1.02591
3	313749	0.772107
3	313962	1.03251
3	314164	1.06705
3	314494	1.1381
3	314895	0.92891
3	315531	0.952301
4	1722	0.799574
4	2257	0.922617
4	17460	0.829449
4	17706	1.08834
4	17896	0.773525
4	18440	0.900811
4	18831	0.703135
4	19117	0.96423
4	19404	0.960864
4	19644	1.15837
4	19811	0.980277
4	20041	0.99839
4	20318	0.87534
4	20703	1.17231
4	21003	1.0593
4	21300	1.14359
4	21473	1.13309
4	21889	0.861033
4	22075	0.970043
4	22475	0.472307
4	22726	0.903634
4	23033	1.02921
4	23338	0.999486
4	23537	1.27595
4	23717	0.926777
4	23876	1.00657
4	24040	0.917239
4	24345	1.10425
4	24530	1.56274
4	24913	0.819666
4	25191	0.876585
4	25357	0.956407
4	25813	0.665209
4	26185	0.92956
4	26420	1.12862
4	26688	1.11956
4	26994	0.844259
4	27372	0.953337
4	27739	1.08528
4	28138	0.979351
4	28320	0.921541
4	28673	0.939205
4	29063	0.942979
4	29335	0.965171
4	29592	1.06143
4	29869	0.908283
4	30035	1.03691
4	30276	0.970106
4	30547	0.992067
4	30970	0.688355
4	31408	1.05588
4	31618	1.09663
4	31793	0.923275
4	32276	0.999223
4	32550	0.882315
4	33027	0.672047
4	33230	0.87781
4	33493	1.00323
4	33735	0.874724
4	34013	0.774645
4	34274	0.958966
4	34448	0.810193
4	34614	1.12171
4	34846	1.02457
4	35339	0.951416
4	35541	1.07405
4	35918	1.05686
4	36306	1.02379
4	36486	0.954734
4	36669	1.03255
4	36862	0.549263
4	37033	0.925178
4	37319	0.916205
4	37511	0.84499
4	37789	1.0255
4	38219	0.700488
4	38442	0.829769
4	38720	0.711895
4	38886	1.07195
4	39115	1.05519
4	39332	1.05702
4	39518	1.0235
4	39749	0.747157
4	39910	0.873286
4	40085	0.993629
4	40427	1.08411
4	40607	1.05212
4	40859	0.969397
4	41283	0.904895
4	41660	1.03166
4	41865	0.981663
4	42266	0.979206
4	42456	0.807928
4	42671	1.09217
4	42872	1.15193
4	43046	1.00738
4	43273	0.930143
4	43508	1.03045
4	43918	0.999101
4	44198	1.0191
4	45327	0.988991
4	45682	0.910873
4	46062	1.07394
4	46501	0.968382
4	47087	1.02854
4	47335	1.05251
4	47497	1.01997
4	47713	0.864831
4	47885	0.945875
4	48258	1.09639
4	48506	0.921447
4	48752	0.602885
4	49034	1.08336
4	49237	1.07602
4	49483	1.12377
4	49745	0.958185
4	49986	1.03535
4	50214	1.0473
4	50646	1.00161
4	50818	1.14751
4	51064	0.872498
4	51275	0.796406
4	51456	1.05013
4	51634	1.04013
4	51799	0.996827
4	51982	1.01798
4	52221	0.945082
4	52489	1.05587
4	52719	0.751399
4	53084	1.10108
4	53291	1.04127
4	53539	0.706492
4	53773	1.13536
4	54064	1.19295
4	54428	1.0192
4	54688	1.11623
4	54941	1.16538
4	55405	0.940841
4	55732	0.837503
4	55948	1.02206
4	56138	1.17067
4	56382	0.943925
4	56745	0.865593
4	57155	1.09087
4	57315	1.05922
4	57812	1.03739
4	58075	1.05679
4	58341	0.967884
4	58553	0.921595
4	58805	0.810011
4	59131	1.14867
4	59554	1.03592
4	59751	1.00451
4	60039	1.10935
4	60273	1.06397
4	60772	1.16376
4	60947	1.02308
4	61315	0.740624
4	61529	1.07312
4	61714	0.899904
4	61943	1.04051
4	62150	0.964591
4	62353	0.777159
4	62610	0.749284
4	63028	1.05918
4	63244	1.03303
4	63423	0.978074
4	63889	0.834685
4	64093	0.584649
4	64301	0.926284
4	64548	1.01543
4	64876	0.996313
4	65100	0.953616
4	65288	0.767474
4	65559	0.953049
4	65860	1.06237
4	66131	0.903992
4	66365	1.01453
4	66649	0.941952
4	66980	0.639217
4	67198	0.988633
4	67456	0.762627
4	67828	0.971444
4	68217	0.87678
4	68487	0.909487
4	68657	0.995803
4	68830	0.794355
4	69129	1.01788
4	69304	0.816905
4	69571	1.03441
4	70038	0.966327
4	70243	1.27354
4	70586	0.974989
4	70758	0.82365
4	71017	1.0765
4	71384	1.04425
4	71560	1.01556
4	71743	1.18218
4	72021	1.06767
4	72260	0.994096
4	72436	0.888146
4	72817	0.920925
4	73083	0.964861
4	73511	0.99476
4	73722	1.08152
4	74177	1.01616
4	74383	0.887622
4	74587	0.611773
4	74998	1.15946
4	75181	0.817578
4	75512	0.992143
4	75725	1.06193
4	75890	0.949539
4	76195	1.10414
4	76517	0.604263
4	76919	0.80419
4	77188	0.914194
4	77430	0.826471
4	77740	0.861927
4	77989	0.712395
4	78148	0.933754
4	78444	0.880128
4	78916	1.02145
4	79259	0.943244
4	79482	1.04435
4	79715	1.00164
4	80129	0.786714
4	80377	1.10729
4	80708	1.16007
4	81168	0.792459
4	81536	0.945886
4	81897	1.06717
4	82124	1.04225
4	82322	0.933645
4	82545	1.09646
4	83029	0.921709
4	83455	1.08801
4	83670	0.999979
4	83832	1.10782
4	84086	1.09598
4	84428	1.03498
4	84703	1.12658
4	84863	1.22183
4	85221	1.18975
4	85382	1.27632
4	85809	0.955295
4	85969	0.900213
4	86268	1.12695
4	86501	1.12803
4	86708	1.10634
4	86882	0.996816
4	87259	1.15316
4	87538	1.0338
4	87889	1.12711
4	88151	0.98407
4	88426	1.01686
4	88642	1.11539
4	88950	0.757657
4	89233	1.07866
4	89545	1.05455
4	89820	0.854321
4	90038	0.704828
4	90359	0.931875
4	90578	1.03962
4	90889	1.01867
4	91168	0.976969
4	91395	0.806286
4	91793	0.999111
4	91984	0.984997
4	92153	0.990168
4	92327	1.05224
4	92621	0.721459
4	92873	1.11901
4	93306	0.937568
4	93705	1.07109
4	94057	0.729072
4	94607	1.09764
4	94809	1.08141
4	95087	0.801542
4	95418	1.09229
4	95634	0.850379
4	95977	0.985851
4	96197	0.863564
4	96452	0.925809
4	96677	1.07791
4	96884	0.938891
4	97164	1.02942
4	97486	0.840089
4	97657	0.944749
4	97978	1.03124
4	98185	0.869642
4	98350	1.10738
4	98555	1.01546
4	98725	0.84199
4	98994	0.855706
4	99175	0.973357
4	99378	0.971967
4	99658	0.993168
4	99818	1.01818
4	100101	0.979284
4	100277	0.958578
4	100587	0.852655
4	100754	0.928973
4	101008	0.932949
4	101426	0.799607
4	101825	1.45374
4	102017	0.881203
4	102191	1.1726
4	102763	0.993884
4	103415	0.739247
4	103695	0.784439
4	104097	0.950861
4	104297	0.953294
4	104538	1.00425
4	104727	0.910931
4	104924	1.03994
4	105148	1.17222
4	105450	1.24421
4	105640	1.07098
4	105955	0.780025
4	106217	0.86658
4	106423	0.744582
4	106659	0.968714
4	106881	0.601528
4	107428	1.0234
4	107632	0.997886
4	107973	0.604204
4	108206	0.960782
4	108393	0.831696
4	108556	2.44566
4	108889	0.971671
4	109240	0.986224
4	109566	0.733282
4	109740	0.988481
4	109904	0.76636
4	110068	0.984407
4	110247	1.00069
4	110560	0.95339
4	110863	0.811605
4	111198	0.841091
4	111364	1.14565
4	111824	0.967883
4	112086	0.958468
4	112268	1.13985
4	112466	0.936463
4	112759	0.843399
4	112949	1.08717
4	113109	0.786109
4	113317	0.873441
4	113497	1.14893
4	113949	1.0656
4	114131	0.586411
4	114295	0.970328
4	114488	0.973485
4	114750	0.996281
4	114915	0.98462
4	115101	0.734305
4	115523	1.02785
4	115727	1.14044
4	116005	0.97753
4	116347	1.0267
4	116648	1.20498
4	116836	0.972879
4	117124	1.11501
4	117362	0.701113
4	117621	1.24067
4	117847	0.923762
4	118031	1.08038
4	118553	0.944007
4	118924	1.10799
4	119280	1.20826
4	119566	1.0649
4	119777	1.3334
4	120013	1.14463
4	120478	0.961371
4	120825	1.10015
4	121168	1.08935
4	121332	1.29703
4	121650	1.06176
4	121870	1.06543
4	122371	1.10156
4	122598	0.729051
4	122931	0.984757
4	123409	1.05325
4	123610	0.973482
4	123829	1.14764
4	124257	0.83185
4	124480	1.05746
4	125005	0.718254
4	125182	1.09925
4	125546	1.17935
4	125770	1.1701
4	125952	1.15424
4	126115	1.12444
4	126302	1.01168
4	126709	1.18015
4	127155	1.10582
4	127603	0.778625
4	127935	1.12991
4	128221	0.928005
4	128591	0.871965
4	128803	0.98735
4	129039	0.988587
4	129334	0.766477
4	129521	0.991876
4	129745	0.863869
4	130133	0.967602
4	130301	1.02644
4	130558	1.0469
4	130756	1.13165
4	130953	1.10322
4	131296	1.23278
4	131541	0.856065
4	131737	0.958977
4	131937	1.04373
4	132137	0.995938
4	132386	1.04819
4	132556	0.999691
4	132771	0.850223
4	132991	0.939685
4	133440	0.903569
4	133714	0.840146
4	134645	1.10746
4	134952	0.950319
4	135166	0.845444
4	135423	1.075
4	135589	0.884067
4	135991	1.12329
4	136305	1.22462
4	136585	1.06108
4	136752	1.14212
4	137223	1.07602
4	137500	1.11521
4	137737	0.971894
4	138032	0.76836
4	138316	1.01777
4	138566	0.988424
4	138810	1.06273
4	139048	1.37825
4	139240	1.03249
4	139482	0.884135
4	139644	0.939522
4	139833	1.07437
4	140028	1.04434
4	140258	1.01819
4	140599	1.3257
4	140931	1.00134
4	141324	1.01927
4	141699	0.962326
4	141921	0.727524
4	142182	1.11436
4	142441	0.926672
4	142732	0.815117
4	142975	1.12413
4	143344	0.947191
4	143557	0.990918
4	143878	0.818531
4	144059	0.976964
4	144241	0.812122
4	144601	1.12418
4	144903	0.964567
4	145194	1.06851
4	145563	0.980206
4	145731	0.996115
4	145896	0.924967
4	146155	0.975439
4	146638	0.833949
4	147082	0.984998
4	147404	1.00312
4	147640	1.05301
4	148051	1.09499
4	148486	1.08585
4	148786	0.706459
4	148946	1.10827
4	149522	1.01969
4	149926	1.12545
4	150564	1.01358
4	150738	1.05926
4	150917	0.913773
4	151192	0.88771
4	151424	0.899219
4	151639	1.05551
4	151831	1.09297
4	152152	0.937451
4	152418	0.874099
4	152618	0.942556
4	152926	1.01706
4	153346	1.0808
4	153689	1.08462
4	153893	0.746947
4	154277	0.759954
4	154536	0.904217
4	155068	1.05431
4	155438	1.0072
4	155599	0.903612
4	155800	0.901001
4	155989	0.669482
4	156153	1.02349
4	156799	0.976609
4	156993	0.806562
4	157358	1.05021
4	157619	0.791975
4	157901	1.00319
4	158382	1.07234
4	158545	1.02291
4	158723	1.0621
4	158935	0.819204
4	159146	1.05454
4	159313	1.11011
4	159553	0.780332
4	159757	1.0278
4	159942	0.833503
4	160330	1.02932
4	160664	1.00006
4	160847	1.03735
4	161084	0.920123
4	161373	0.92748
4	161732	0.901376
4	162045	1.24764
4	162363	0.822211
4	162679	0.718584
4	162846	2.31043
4	163185	1.03297
4	163699	1.02135
4	163967	0.85792
4	164356	0.993196
4	164632	0.884477
4	165077	0.670498
4	165328	0.863214
4	165567	0.941726
4	165758	1.08004
4	165954	1.10178
4	166209	1.08761
4	166380	0.933358
4	166551	0.870815
4	166798	0.789075
4	167044	0.737353
4	167309	1.07729
4	167874	0.94046
4	168121	0.97294
4	168408	1.05024
4	168895	0.830633
4	169079	0.786904
4	169392	0.925367
4	169619	0.748475
4	169790	1.06771
4	170078	0.901679
4	170404	0.992692
4	170741	0.67363
4	170942	0.744616
4	171215	1.12409
4	171584	0.981433
4	171817	1.18663
4	172276	0.802014
4	172785	0.770829
4	173165	1.15741
4	173369	0.888839
4	173571	1.06467
4	173779	0.990447
4	174027	0.992862
4	174227	1.06164
4	174392	0.791986
4	174684	0.717166
4	174893	0.896983
4	175180	1.05746
4	175472	1.04574
4	175636	0.813179
4	175821	0.666636
4	176057	0.9531
4	176303	0.961811
4	176467	1.07526
4	176996	0.947869
4	177314	1.00333
4	177486	0.835739
4	177722	0.986087
4	178197	1.12066
4	178622	0.999166
4	178847	1.03932
4	179045	1.10653
4	179279	0.959271
4	179458	1.07507
4	179640	0.75016
4	179804	1.10583
4	180172	1.0795
4	180373	1.08012
4	180568	1.10009
4	180847	0.986214
4	181218	1.01313
4	181529	1.10904
4	181780	1.07533
4	182032	0.845181
4	182235	1.0449
4	182572	0.954195
4	182731	0.762795
4	182962	0.75863
4	183267	1.00202
4	183509	1.04809
4	183810	1.08069
4	184258	0.999375
4	184464	0.911609
4	184721	0.981264
4	184934	0.789741
4	185284	1.06041
4	185483	1.07217
4	185762	1.06893
4	185959	0.786795
4	186348	0.920829
4	186511	0.92978
4	186743	1.04742
4	187055	1.05342
4	187286	1.0237
4	187513	0.985343
4	187847	1.2569
4	188037	0.943471
4	188293	0.986707
4	188657	2.40165
4	189147	0.953674
4	189316	0.899469
4	189561	0.971868
4	189852	1.07018
4	190035	0.781516
4	190216	0.739446
4	190405	0.792992
4	190911	1.01277
4	191312	1.86047
4	191489	1.13367
4	191725	0.931275
4	191978	0.91365
4	192168	1.12015
4	192410	0.95683
4	192568	1.08481
4	192848	0.861218
4	193284	0.918634
4	193779	1.04253
4	194040	0.983495
4	194239	0.95566
4	194530	0.991605
4	194751	0.971589
4	194925	1.06486
4	195109	1.11069
4	195267	1.05153
4	195476	0.91965
4	195710	0.636452
4	195939	0.955415
4	196389	1.01028
4	196657	0.929728
4	197113	0.960206
4	197297	0.876611
4	197461	0.89863
4	197619	0.934704
4	197899	1.03598
4	198060	0.761818
4	198416	0.82978
4	198745	1.08709
4	198909	0.975809
4	199082	1.08741
4	199488	0.834815
4	199735	0.98176
4	200008	0.877078
4	200546	0.97206
4	200851	0.944074
4	201015	1.01378
4	201204	0.984223
4	201460	0.981841
4	201812	0.924503
4	202578	0.935173
4	202957	1.08786
4	203163	0.880392
4	203485	1.1481
4	203855	0.779603
4	204268	0.924503
4	204759	1.11455
4	204967	0.889761
4	205212	0.812704
4	205390	0.707557
4	205668	1.11393
4	206206	0.973298
4	206385	1.0615
4	206803	1.16731
4	207135	0.933281
4	207554	1.07191
4	207870	0.963233
4	208038	0.763819
4	208342	0.971544
4	208622	1.11461
4	208978	1.00989
4	209315	1.08834
4	209567	0.965385
4	209725	1.10809
4	210170	0.961048
4	210347	0.84414
4	210563	1.17971
4	211041	1.14599
4	211247	1.20229
4	211657	0.940219
4	211931	0.881695
4	212392	0.809231
4	212716	1.08933
4	212882	0.983336
4	213288	0.949319
4	213500	0.945616
4	213785	0.694146
4	214155	1.16808
4	214426	0.979081
4	214866	1.15076
4	215114	1.1195
4	215391	0.996012
4	215650	1.026
4	215817	0.963313
4	216002	0.861362
4	216313	1.20534
4	216528	0.854673
4	216870	0.968453
4	217076	1.13984
4	217280	1.09186
4	217467	1.02966
4	217625	1.19159
4	217883	0.98839
4	218375	0.743095
4	218675	0.923908
4	219081	1.02396
4	219246	0.808709
4	219504	1.1323
4	219768	1.03786
4	219932	0.910569
4	220139	0.937405
4	220699	0.896946
4	221003	1.11469
4	221231	1.03536
4	221497	0.953889
4	221693	1.07202
4	221947	1.09371
4	222116	1.17217
4	222448	0.997721
4	222627	1.07516
4	222972	0.953299
4	223322	0.929623
4	223686	1.03353
4	223848	0.756017
4	224010	1.06485
4	224222	1.13763
4	224435	0.873309
4	224713	1.05141
4	224904	0.811623
4	225258	1.09476
4	225422	1.01522
4	225632	0.966404
4	225791	2.5054
4	226060	0.900023
4	226232	1.1847
4	226395	0.675239
4	226672	0.955074
4	226952	1.10504
4	227180	0.949452
4	227533	1.02163
4	228254	0.964378
4	228489	0.808692
4	228660	1.08515
4	229029	1.48047
4	229229	1.03895
4	229443	0.934672
4	229636	0.674197
4	229796	0.986982
4	230306	1.06673
4	230650	1.00388
4	230850	1.06533
4	231014	0.933281
4	231291	1.02621
4	231500	0.932587
4	231791	1.08317
4	232086	1.03774
4	232348	0.933798
4	232506	0.723261
4	232971	1.01283
4	233281	0.955569
4	233711	1.01901
4	233875	1.08023
4	234092	0.754101
4	234633	1.02711
4	235034	1.03228
4	235400	0.836319
4	235690	1.03988
4	235849	0.805426
4	236642	1.01819
4	236801	0.986778
4	236974	0.957284
4	237146	1.01082
4	237476	1.00018
4	237687	0.758254
4	238042	1.02533
4	238259	0.93145
4	238433	1.07897
4	238667	0.887801
4	239010	0.855458
4	239196	0.910641
4	239362	1.17254
4	239635	0.940558
4	239839	0.777215
4	240083	0.488513
4	240256	1.00059
4	240529	0.979951
4	240740	0.983078
4	241155	0.885763
4	241340	0.755621
4	241602	0.799471
4	241849	0.977004
4	242075	0.980175
4	242459	0.997703
4	242733	0.65928
4	242973	1.22851
4	243189	0.736023
4	243527	1.05532
4	243968	1.05867
4	244278	1.11823
4	244625	0.985639
4	244932	1.10249
4	245194	0.992947
4	245427	0.990821
4	245588	0.926202
4	245918	0.827871
4	246162	1.08869
4	246441	0.969921
4	246707	1.0134
4	247102	0.938089
4	247263	1.01601
4	247494	1.12244
4	247681	0.92343
4	247963	0.984785
4	248325	1.08137
4	248496	0.970576
4	248877	0.995058
4	249060	0.717992
4	249340	0.869573
4	249517	0.921889
4	249754	0.694988
4	250042	1.03745
4	250419	1.13764
4	250914	1.11152
4	251290	0.71041
4	251510	0.921251
4	251850	1.03974
4	252053	1.07164
4	252268	1.04846
4	252594	1.15537
4	252807	0.940682
4	253169	1.16503
4	253529	1.01736
4	254089	1.11076
4	254581	0.869078
4	254982	0.976781
4	255142	0.798639
4	256011	1.09684
4	256411	1.05638
4	256641	1.04333
4	256809	1.07483
4	257103	0.86485
4	257363	1.10497
4	257768	1.05626
4	258188	1.04956
4	258377	0.934101
4	258551	0.769338
4	258863	0.990289
4	259091	0.994169
4	259486	0.940415
4	259670	1.34112
4	260127	1.02756
4	260478	1.09102
4	260666	1.31
4	260846	0.91637
4	261121	1.08675
4	261285	0.957557
4	261536	0.839918
4	261702	0.700488
4	262010	1.09723
4	262384	0.924124
4	262602	0.907772
4	262774	0.827876
4	263054	1.1117
4	263221	0.882236
4	263439	0.934689
4	263724	0.613207
4	263941	0.974431
4	264193	1.00603
4	264508	1.23577
4	264858	0.874261
4	265177	1.0278
4	265422	0.836242
4	265849	1.04332
4	266147	0.948509
4	266506	0.864033
4	266734	1.16931
4	266907	1.02474
4	267149	0.847582
4	267407	0.977432
4	267655	0.958981
4	267936	0.919694
4	268095	1.2683
4	268494	0.773679
4	268851	1.15902
4	269118	0.703575
4	269334	1.03621
4	269624	0.867919
4	269995	0.821201
4	270295	1.02051
4	270510	0.883825
4	270875	0.717256
4	271059	0.921004
4	271232	0.866014
4	271399	1.02193
4	271697	0.989305
4	271916	0.983505
4	272199	0.947526
4	272362	1.03422
4	272705	0.993337
4	272988	0.62683
4	273361	1.08629
4	273572	1.15627
4	273882	0.960781
4	274139	1.00155
4	274640	1.01624
4	274909	0.96703
4	275206	1.02497
4	275394	0.925208
4	275701	0.868915
4	275865	0.923753
4	276106	0.895643
4	276423	1.18209
4	276587	0.679037
4	276875	0.94159
4	277187	0.826993
4	277453	1.14905
4	277718	1.00282
4	277973	1.01425
4	278144	0.952324
4	278383	2.77598
4	278576	1.03968
4	278821	0.970226
4	279070	0.957727
4	279244	0.959492
4	279546	1.06356
4	279961	1.08393
4	280149	1.21608
4	280510	0.961573
4	280733	0.827548
4	280956	0.979654
4	281275	1.05199
4	281476	1.37152
4	281875	1.04586
4	282130	1.33922
4	282331	1.01202
4	282527	3.3827
4	282742	0.883767
4	282988	0.994405
4	283316	0.976041
4	283712	1.11411
4	283884	0.913483
4	284274	0.696103
4	284635	0.888408
4	284916	0.773366
4	285182	0.962956
4	285532	1.09314
4	286014	1.00541
4	286527	0.659291
4	286707	1.03447
4	287003	1.06795
4	287342	1.09081
4	287518	0.856521
4	287997	0.907064
4	288264	1.0751
4	288632	0.793515
4	288929	0.868225
4	289157	1.18703
4	289618	1.01248
4	289819	0.990442
4	290244	0.949146
4	290536	1.01108
4	290736	1.11576
4	291005	1.02618
4	291329	0.74333
4	291559	1.12911
4	291778	0.764384
4	292092	1.1116
4	292283	1.14526
4	292566	1.21635
4	292814	0.982507
4	293101	1.16499
4	293277	1.03952
4	293567	0.950695
4	293820	0.756702
4	294116	0.981706
4	294424	1.12607
4	294647	0.44406
4	294858	0.865612
4	295174	1.05103
4	295333	0.85201
4	295749	0.994974
4	295980	0.8913
4	296246	0.928077
4	296501	0.783229
4	296797	0.959734
4	296987	0.875829
4	297382	0.968926
4	297546	1.01678
4	297811	1.01527
4	298214	1.00501
4	298429	0.78986
4	298625	0.936332
4	298932	1.17295
4	299345	0.953386
4	299621	0.803497
4	299835	0.818234
4	299993	0.931536
4	300193	0.723815
4	300522	1.00813
4	300876	1.03943
4	301199	0.973313
4	301414	1.0385
4	301585	1.00418
4	301755	0.951895
4	302037	1.02607
4	302222	0.937173
4	302446	0.918716
4	302633	0.970307
4	302872	0.944254
4	303375	1.05854
4	303665	1.01699
4	303890	1.10653
4	304125	0.937669
4	304341	0.896839
4	304580	1.03805
4	304803	1.06026
4	305028	0.936966
4	305229	1.06624
4	305457	0.80425
4	305781	1.02909
4	305959	0.872034
4	306331	1.06113
4	306549	0.714513
4	306883	1.04068
4	307082	0.934052
4	307415	1.1058
4	307591	0.964923
4	307889	0.759964
4	308084	0.94222
4	308493	2.38999
4	308669	1.04377
4	308964	0.748234
4	309146	1.06443
4	309792	2.60141
4	310061	0.870053
4	310322	1.05402
4	310722	0.87019
4	310940	1.10232
4	311267	0.945356
4	311489	1.038
4	311753	1.0551
4	312022	0.935086
4	312235	1.0592
4	312435	1.06436
4	312625	0.804224
4	312853	1.02695
4	313128	1.04041
4	313334	1.179
4	313596	1.12659
4	313811	0.828112
4	314020	0.866494
4	314235	1.14025
4	314433	1.11366
4	314732	1.05508
4	314974	0.708673
4	315132	0.849647
4	315515	0.866981
4	315913	1.10726
4	316214	0.977251
4	316458	0.887411
4	316622	1.17909
4	316804	1.30486
4	317177	1.13235
4	317405	1.07664
4	317682	1.06365
4	317988	1.31584
4	318209	1.1643
4	318495	1.25547
4	318778	0.811191
4	318939	1.93271
4	319183	1.08517
4	319441	1.26694
4	319661	0.931081
4	320012	1.07646
4	320227	1.05669
4	320399	1.15562
4	320846	1.03614
4	321024	0.937586
4	321310	1.09113
4	321722	0.970251
4	322211	1.0489
4	322515	1.04001
4	322688	0.962089
4	322971	1.00423
4	323278	0.942695
4	323613	1.04839
4	323835	0.671356
4	324071	1.29814
4	324319	1.10049
4	324599	1.28384
4	324815	1.22967
4	325006	0.920058
4	325178	1.07025
4	325397	1.04275
4	325685	1.098
4	325931	1.08402
4	326451	0.770629
4	326643	0.802164
4	326943	1.1803
4	327166	0.889714
4	327361	1.20009
4	327580	0.951139
4	327887	0.80587
4	328048	0.94326
4	328319	0.847775
4	328637	1.17671
4	328987	1.17731
4	329237	1.0854
4	329471	0.693554
4	329691	1.06166
4	329853	0.735078
4	330184	0.863163
4	330558	0.937973
4	330745	1.04706
4	330989	0.937124
4	331236	0.931471
4	331470	1.07642
4	331821	0.828899
4	332209	0.976954
4	332512	1.05471
4	333127	0.971671
4	333337	0.737275
4	333531	1.0449
4	333929	1.06046
4	334091	1.15289
4	334401	0.886403
4	334784	1.08476
4	334953	1.00347
4	335129	1.02781
4	335388	0.980859
4	335600	1.06253
4	335947	0.983657
4	336415	1.17504
4	336595	1.09974
4	336913	1.12154
4	337082	0.807839
4	337453	1.03431
4	337788	0.492274
4	338013	0.922581
4	338586	1.05635
4	338997	0.928186
4	339381	0.977332
4	339585	0.984419
4	339948	0.949073
4	340176	1.08165
4	340407	0.819235
4	340617	0.885432
4	341452	1.15279
4	341665	1.14306
4	342170	0.966383
4	342401	1.03768
4	342603	1.02397
4	342912	1.07393
4	343143	1.05479
4	343538	0.697903
4	343780	1.04158
4	344121	1.15492
4	344587	0.891463
4	344964	1.04757
4	345287	1.45786
4	345459	0.992475
4	345706	1.044
4	345869	0.999202
4	346044	0.844216
4	346319	0.95177
4	346582	0.94528
4	346810	1.07983
4	347074	1.14403
4	347394	1.01983
4	347708	0.99791
4	347893	1.085
4	348183	0.65856
4	348495	1.14542
4	348773	0.934248
4	349116	0.674031
4	349314	1.0126
4	349530	1.10553
4	349885	1.08496
4	350213	0.781361
4	350440	0.934627
4	350911	1.00193
4	351380	1.05399
4	351551	1.09697
4	351947	0.918217
4	352118	1.03541
4	352288	0.998266
4	352595	0.852148
4	353166	1.00389
4	353324	0.799554
4	353719	1.13639
4	353986	0.890936
4	354211	1.04333
4	354391	0.838128
4	354702	1.00734
4	355224	1.08154
4	355734	0.971883
4	356261	0.946596
4	356558	1.06572
4	356738	0.940681
4	357005	0.705231
4	357198	1.08925
4	357380	0.936502
4	357648	0.930295
4	357922	0.942304
4	358199	0.932323
4	358404	1.1174
4	358572	0.99762
4	358832	0.988517
4	359095	0.72149
4	359329	0.904962
4	359514	1.00075
4	359885	1.03679
4	360211	0.968482
4	360448	1.06045
4	360898	0.74662
4	361211	1.30085
4	361498	0.972936
4	361759	1.02477
4	361958	1.0482
4	362244	0.836608
4	362526	0.964464
4	362702	0.962355
4	362882	0.904885
4	363135	1.03246
4	363339	0.918895
4	363568	0.693221
4	363830	1.19275
4	364193	0.757332
4	364446	1.01137
4	364658	0.823392
4	364946	0.855885
4	365231	0.711956
4	365480	0.881826
4	365711	0.759847
4	366183	1.06029
4	366381	0.983364
4	366609	1.26593
4	366957	0.926767
4	367221	0.767586
4	367449	1.09332
4	367753	0.909057
4	368145	1.04649
4	368322	0.853499
4	368607	1.01066
4	368767	0.966936
4	369220	1.05217
4	369712	1.04352
4	370052	0.918491
4	370292	0.780818
4	370797	0.963387
4	371137	1.02475
4	371476	1.4517
4	371701	1.11955
4	372037	0.824212
4	372371	1.15704
4	372741	1.00333
4	373121	0.905006
4	373479	0.936648
4	373667	0.992165
4	373862	1.12463
4	374134	0.830873
4	374359	1.13543
4	374617	0.892625
4	374841	0.945926
4	375068	1.05072
4	375327	0.784776
4	375671	1.03768
4	375888	0.936578
4	376193	0.7982
4	376382	0.772408
4	376625	1.17102
4	376826	0.909609
4	377050	0.802751
4	377384	0.945576
4	377547	1.15725
4	377801	0.912957
4	378019	1.00587
4	378415	0.800223
4	378597	1.11755
4	379024	0.882945
4	379284	1.10052
4	379579	0.990062
4	379826	0.92842
4	380083	0.93019
4	380326	0.938554
4	380551	0.977401
4	380750	0.852437
4	381112	0.768899
4	381474	0.804847
4	381681	0.913508
4	381974	0.973515
4	382247	0.972209
4	382413	1.05399
4	382654	1.04864
4	383014	1.021
4	383234	0.967985
4	383488	1.0225
4	383736	0.931106
4	384139	0.707513
4	384304	1.07523
4	384682	1.04485
4	385109	0.934646
4	385379	0.918239
4	385629	1.02208
4	385886	0.982163
4	386219	0.888454
4	386595	0.712777
4	386986	0.76534
4	387186	1.1232
4	387596	0.878314
4	387757	0.759651
4	387979	1.11781
4	388240	0.810041
4	388531	0.822682
4	388907	0.997567
4	389127	1.08498
4	389408	1.00319
4	389677	0.759967
4	389869	0.956698
4	390176	0.828317
4	390607	0.802604
4	390772	0.975507
4	391009	0.954319
4	391305	1.19214
4	391508	0.95771
4	391799	1.15159
4	392215	1.08577
4	392470	1.06365
4	392665	1.27324
4	392939	0.950101
4	393198	0.806366
4	393411	1.14292
4	393585	0.873301
4	393897	1.08699
4	394192	1.04695
4	394644	0.987049
4	395126	1.0089
4	395503	1.28698
4	395720	1.14992
4	395969	0.80129
4	396415	1.0807
4	396876	1.04842
4	397135	1.06053
4	397362	1.02774
4	397629	1.13305
4	397807	0.972064
4	398091	1.27363
4	398322	1.1875
4	398607	1.07799
4	398891	1.04106
4	399087	0.913804
4	399251	1.0109
4	399474	0.807907
4	399701	1.18752
4	399974	0.778886
4	400227	1.04994
4	400417	0.976691
4	400629	1.18029
4	401114	1.0712
4	401496	1.11065
4	401757	0.847529
4	401963	0.936871
4	402156	1.14826
4	402353	0.99624
4	402663	1.00956
4	402927	1.05405
4	403211	1.10232
4	403474	0.819905
4	403674	0.908731
4	403867	1.05413
4	404255	1.0962
4	404587	1.08996
4	404870	0.759881
4	405221	0.954119
4	405500	0.881662
4	405989	1.07265
4	406294	0.882491
4	406502	0.836024
4	406678	1.12123
4	406900	1.25606
4	407084	0.917801
4	407314	1.13324
4	407582	0.919367
4	407787	1.06433
4	407998	0.902984
4	408314	0.833357
4	408567	0.755251
4	408788	1.14133
4	408966	1.01735
4	409129	0.7637
4	409436	0.993329
4	409668	1.13156
4	410054	1.05939
4	410351	1.13174
4	410628	0.994956
4	410972	0.857626
4	411263	1.12167
4	411760	2.41135
4	412011	0.996818
4	412242	1.0786
4	412410	1.0992
4	412646	0.766212
4	412930	1.04408
4	413221	0.982474
4	413570	0.88745
4	413881	1.13935
4	414144	0.99132
4	414550	1.06579
4	414835	1.16074
4	415162	1.06975
4	415580	1.23603
4	415891	1.14786
4	416290	1.09953
4	416623	1.09559
4	416830	0.697166
4	417003	0.705348
4	417207	0.992223
4	417390	0.989951
4	417733	1.10468
4	418111	1.0101
4	418559	1.19306
4	418763	1.08696
4	419137	1.13277
4	419300	0.99562
4	419558	1.04752
4	419731	1.13414
4	420092	0.93019
4	420358	1.10796
4	420634	1.11234
4	420978	1.07359
4	421240	2.41966
4	421694	1.15086
4	421959	1.08937
4	422177	0.80293
4	422470	1.04495
4	422856	0.810859
4	423229	0.765018
4	423498	1.09247
4	423704	1.0095
4	423896	1.00159
4	424073	1.11417
4	424239	1.01317
4	424427	1.06326
4	424618	0.994773
4	424851	1.07492
4	425022	0.9149
4	425843	1.17369
4	426037	1.1394
4	426305	0.873388
4	426556	1.12723
4	426742	0.814269
4	427032	0.713826
4	427298	0.804848
4	427725	0.86327
4	428053	0.427441
4	428282	1.09506
4	428450	1.00856
4	428632	1.18972
4	428859	1.11476
4	429110	0.93959
4	429339	0.848327
4	429505	0.978014
4	429759	0.974193
4	429987	1.13056
4	430306	0.835698
4	430500	1.14723
4	430695	0.989236
4	430938	0.993126
4	431104	1.01455
4	431415	0.703896
4	431650	1.27579
4	431910	1.04596
4	432105	1.05811
4	432304	1.15665
4	432462	0.942423
4	432667	0.942338
4	433090	1.04436
4	433383	1.02307
4	433717	1.07579
4	434144	1.15527
4	434346	0.900824
4	434793	1.04758
4	435676	1.02418
4	435994	0.866269
4	436330	0.940328
4	436596	0.866191
4	436928	1.21111
4	437514	1.04433
4	437749	1.05146
4	437969	1.00083
4	438203	0.897
4	438627	0.859814
4	438787	1.20651
4	439146	1.06457
4	439455	1.33548
4	439687	0.821478
4	439854	1.03069
4	440040	0.888993
4	440366	1.11666
4	440707	0.998493
4	441082	1.00124
4	441403	1.04553
4	441597	1.12285
4	441922	0.842373
4	442219	1.01499
4	442432	1.09985
4	442643	1.14391
4	442977	1.01514
4	443137	1.0707
4	443315	0.86828
4	443511	0.905119
4	443735	0.928311
4	443991	0.953304
4	444426	1.04619
4	444645	0.947268
4	444883	1.02085
4	445232	1.12648
4	445719	0.953076
4	446043	0.972601
4	446231	1.10671
4	446435	0.857168
4	446718	0.789036
4	447008	0.860851
4	447177	0.96283
4	447353	0.92879
4	447545	0.880752
4	447869	0.923881
4	448100	1.03485
4	448293	1.05711
4	448457	0.992837
4	448833	1.07605
4	449094	1.17717
4	449253	1.03804
4	449455	1.15948
4	449645	0.75876
4	449944	1.24194
4	450138	1.14894
4	450333	1.10165
4	450506	0.987327
4	450904	0.807122
4	451089	1.10908
4	451369	0.962037
4	451688	0.831521
4	451846	0.877189
4	452038	1.11441
4	452198	1.04667
4	452402	1.11598
4	452653	1.01979
4	453049	1.01854
4	453284	1.11262
4	453448	1.08116
4	453840	1.03833
4	454201	0.902999
4	454454	1.13628
4	454620	1.00948
4	454844	0.983834
4	455078	1.13367
4	455396	1.04858
4	455747	0.962184
4	455917	1.07628
4	456309	1.06809
4	456654	1.06187
4	456919	0.860529
4	457295	1.10439
4	457644	0.9849
4	457885	1.1051
4	458052	1.10672
4	458399	1.07819
4	458773	1.1939
4	459057	0.955206
4	459215	1.15159
4	459413	0.954015
4	459690	0.933611
4	459923	1.07271
4	460180	1.0352
4	460338	1.04866
4	460832	1.09343
4	461288	1.01135
4	461702	0.827356
4	461860	1.01053
4	462245	0.69875
4	462472	0.4294
4	462669	1.11174
4	462849	0.968914
4	463188	1.05695
4	463436	1.07701
4	463855	1.09586
4	464143	0.7123
4	464431	0.929164
4	464631	0.723166
4	464888	0.925163
4	465059	1.09159
4	465286	1.04702
4	465568	0.983225
4	465733	2.53297
4	466156	1.00071
4	466427	1.18663
4	466594	1.13139
4	466769	1.10863
4	466990	0.958969
4	467339	1.14953
4	467764	1.09278
4	468173	0.994222
4	468501	1.02168
4	468810	0.955718
4	469035	0.976703
4	469205	0.956863
4	469535	1.01417
4	469876	0.889497
4	470163	0.947633
4	470341	1.04451
4	470781	0.788155
4	471048	1.14489
4	471299	1.01814
4	471480	1.00222
4	471830	1.09179
4	472934	1.05345
4	473221	1.03988
4	473509	1.07193
4	473852	0.926732
4	474025	1.07134
4	474458	0.981065
4	474627	1.0199
4	474877	1.08936
4	475239	1.22026
4	475526	1.18191
4	475841	0.902689
4	476128	0.946214
4	476350	1.10892
4	476546	1.13047
4	476905	1.11209
4	477096	1.17634
4	477394	1.08512
4	477704	1.19748
4	477927	1.08332
4	478274	1.18159
4	478558	1.04106
4	478816	1.02774
4	479122	1.00123
4	479336	0.792144
4	479825	1.07652
4	479986	1.01405
4	480144	0.998874
4	480343	1.08216
4	480596	0.986463
4	480803	0.857806
4	480994	0.98312
4	481180	0.838266
4	481675	0.903015
4	482093	1.15453
4	482437	0.968488
4	483069	1.12515
4	483497	1.07897
4	483882	1.01421
4	484152	1.25159
4	484505	1.05486
4	484693	1.04267
4	484922	1.10844
4	485568	0.933165
4	485779	0.919974
4	485945	1.07114
4	486148	0.783683
4	486351	1.01722
4	486527	0.850748
4	486905	0.688753
4	487064	0.918343
4	487419	0.973817
4	487653	1.08984
4	487910	0.415735
4	488230	0.954659
4	488416	0.820856
4	488665	0.959137
4	489007	1.04522
4	489272	1.07755
4	489510	1.02493
4	489975	1.20489
4	490154	1.00843
4	490427	0.919019
4	490676	1.10023
4	490844	1.04659
4	491121	0.927004
4	491395	0.993475
4	491689	1.10013
4	491885	1.05814
4	492311	0.773024
4	492634	1.11962
4	492799	0.982015
4	493010	1.01857
4	493172	1.10985
4	493399	0.890058
4	493788	1.08023
4	494061	1.16201
4	494228	0.979097
4	494420	1.04626
4	494629	1.26465
4	494849	1.04354
4	495160	1.07217
4	495585	0.995106
4	495852	0.829348
4	496063	1.05953
4	496243	1.14575
4	496597	0.982491
4	496899	0.991354
4	497192	0.766619
4	497536	1.20648
4	497835	0.807474
4	498135	1.0372
4	498461	0.914553
4	498895	1.02242
4	499275	1.3017
4	499454	1.10585
4	499805	0.822172
4	499993	1.0644
4	500298	0.864014
4	500822	1.13758
4	501231	0.881725
4	501522	0.833276
4	501842	0.693516
4	502012	1.06542
4	502322	0.99649
4	502481	1.10379
4	502650	1.08486
4	502819	1.12199
4	503067	1.29125
4	503257	0.789042
4	503673	1.00107
4	504014	1.04481
4	504242	0.991952
4	504500	1.07577
4	504672	1.0235
4	504841	0.882919
4	505055	0.96064
4	505321	1.05693
4	505553	0.906434
4	506105	0.772835
4	506513	0.776318
4	506854	1.08579
4	507054	1.11398
4	507517	0.94426
4	507677	1.12096
4	507909	1.07839
4	508473	0.92215
4	508688	0.949672
4	508907	1.09701
4	509106	1.1815
4	509465	1.05113
4	509771	0.860197
4	510004	0.970613
4	510168	1.19048
4	510327	1.05413
4	510718	1.05109
4	510942	0.788468
4	511279	1.04669
4	511485	1.1009
4	511668	0.806914
4	511838	1.01363
4	512172	0.901746
4	512386	0.669514
4	512730	0.640034
4	513010	1.08815
4	513692	1.18004
4	519631	1.69202
4	519864	0.747106
4	520097	1.18139
4	520384	2.18146
4	520941	1.16858
4	521310	0.984635
4	521804	1.13605
4	521982	2.40529
4	522244	0.899017
4	522576	1.01817
4	522757	0.782039
4	522914	1.13688
4	523239	1.06837
4	523523	0.971273
4	524003	1.15657
4	524297	0.943402
4	524686	1.11268
4	525131	1.04552
4	525418	1.01299
4	525726	0.244348
4	526187	0.877174
4	526540	0.858611
4	526744	1.04028
4	526940	1.02477
4	527154	0.990589
4	527516	0.973082
4	538183	1.12543
4	538346	1.029
4	538545	0.979042
4	538909	1.01849
4	539158	1.02948
4	539337	1.03637
4	539567	0.813772
4	539813	0.817789
4	540092	1.19549
4	540294	1.06236
4	540599	0.905928
4	540892	1.09697
4	541233	0.887034
4	541760	1.0547
4	541948	1.11131
4	542493	1.01189
4	542702	1.13937
4	543048	1.03498
4	543228	1.32934
4	543691	0.991304
4	544052	1.16573
4	544489	1.08287
4	544656	1.15797
4	544844	1.2906
4	545182	1.15385
4	545347	1.13157
4	545766	0.931455
4	545962	0.795901
4	546144	1.04647
4	546320	1.11798
4	546568	1.07394
4	546847	1.06706
4	547289	1.08218
4	547459	0.861349
4	547629	0.912064
4	547844	1.08503
4	548007	0.963833
4	548209	0.903084
4	548389	1.08569
4	548881	0.987706
4	549059	1.03952
4	549326	0.927344
4	549695	0.955914
4	550092	1.2019
4	550462	1.14751
4	550637	0.939908
4	550882	1.0522
4	551096	0.837172
4	551320	1.08322
4	551574	1.06852
4	551844	0.751995
4	552010	1.12119
4	552214	1.11845
4	552546	0.99185
4	552796	0.925809
4	553024	0.881074
4	553197	1.12186
4	553469	1.01563
4	553798	0.791759
4	554077	0.950159
4	554262	0.608291
4	554500	0.663553
4	554662	0.906632
4	554943	1.02894
4	555234	1.09354
4	555428	0.905602
4	555743	1.1162
4	555914	1.06142
4	556151	0.909569
4	556339	0.86448
4	556621	0.971748
4	557058	1.05977
4	557240	1.00172
4	557399	0.939007
4	557736	0.981696
4	558154	1.05381
4	558392	0.761921
4	558645	0.989824
4	559038	1.19864
4	559435	0.891843
4	559660	0.86393
4	559867	0.974391
4	560152	1.17904
4	560490	0.703976
4	560741	1.11012
4	561075	0.95541
4	561325	1.19965
4	561751	1.04263
4	562010	0.957024
4	562173	1.01893
4	562437	0.969879
4	562614	0.99003
4	562775	1.02047
4	562949	1.1115
4	563159	0.846388
4	563318	1.10935
4	563523	1.1304
4	563771	1.00613
4	564202	1.02476
4	564381	0.956055
4	564604	1.11053
4	564847	0.989209
4	565123	0.926225
4	565290	1.10512
4	565460	1.22266
4	565654	1.09266
4	565875	0.961039
4	566168	1.10269
4	566333	0.993826
4	566584	1.02121
4	566925	1.11342
4	567205	1.11635
4	567374	1.07978
4	567832	0.935904
4	568002	0.859232
4	568325	0.882423
4	568617	0.745696
4	568781	1.17954
4	569070	1.15755
4	569232	1.08563
4	569754	1.23256
4	570146	1.07944
4	570630	0.972931
4	570976	1.09643
4	571142	1.10673
4	571527	0.961194
4	571705	1.01848
4	571936	1.08462
4	572220	1.17841
4	572419	0.747105
4	572756	0.862492
4	572990	1.05729
4	573299	1.00849
4	573647	0.917645
4	573921	1.10206
4	574465	0.914665
4	574626	0.973558
4	575000	0.72479
4	575299	1.04591
4	575533	0.775249
4	575739	0.936379
4	576002	0.98096
4	576168	1.13869
4	576564	0.99204
4	576753	0.996295
4	577094	1.00253
4	577323	1.04575
4	577758	0.995785
4	577953	2.32002
4	578116	0.933493
4	578321	1.02216
4	578543	0.935515
4	578856	1.50306
4	579220	0.858064
4	579441	0.921211
4	579809	1.13551
4	580036	0.746822
4	580261	0.902146
4	580827	1.00767
4	581304	0.820293
4	581486	0.797161
4	581721	1.134
4	581972	0.978381
4	582291	0.832794
4	582632	0.674203
4	582948	1.02923
4	583109	1.34483
4	583346	1.06803
4	583672	1.03059
4	583902	0.818254
4	584167	0.571467
4	584346	1.03655
4	584511	1.16779
4	584719	0.993596
4	585077	0.685985
4	585568	0.914364
4	585840	0.653962
4	586109	1.22263
4	586309	0.81573
4	586742	0.856719
4	587191	1.1115
4	587364	0.977741
4	587568	0.804858
4	587785	0.891878
4	588085	0.849173
4	588644	0.995763
4	589253	1.09512
4	589589	1.05047
4	589851	0.91139
4	590013	0.680351
4	590517	0.720221
4	590809	1.01615
4	591094	0.897574
4	591289	1.03237
4	591534	0.675859
4	591983	0.957341
4	592185	1.16535
4	592430	0.957999
4	592766	0.752642
4	592937	1.02991
4	593230	0.995881
4	593624	0.79262
4	593795	0.872575
4	594045	1.05922
4	594225	0.890636
4	594429	0.93857
4	594752	1.08828
4	595162	0.902729
4	595532	1.05392
4	595723	0.996223
4	595954	0.855759
4	596316	1.03333
4	596610	1.2033
4	597060	0.778504
4	597259	0.939491
4	597680	0.94301
4	597997	1.13488
4	598486	0.99299
4	598890	1.13289
4	599087	0.947714
4	599556	0.672536
4	599746	0.935296
4	600125	0.682246
4	600538	1.11011
4	600794	0.988982
4	601276	0.697762
4	601437	0.561548
4	601627	0.898733
4	601794	0.842709
4	601968	0.782515
4	602142	1.0476
4	602305	0.980429
4	602599	1.03612
4	602866	0.92118
4	603078	1.11474
4	603303	1.03311
4	603508	1.01242
4	603851	0.729799
4	604167	1.16454
4	604484	1.20921
4	604866	0.972477
4	605083	0.871194
4	605462	0.967159
4	605843	1.05109
4	606006	0.739864
4	606272	0.968599
4	606492	0.980809
4	606728	1.21628
4	607097	1.09898
4	607257	0.993623
4	607577	1.15197
4	607843	0.996813
4	608082	1.03848
4	608275	0.99772
4	608473	0.744185
4	608661	0.949911
4	608962	0.703382
4	609340	1.00037
4	609521	0.797041
4	609829	1.00391
4	609998	1.0169
4	610156	0.992294
4	610321	0.488527
4	610555	1.01599
4	610893	1.01043
4	611348	0.72838
4	611719	0.984407
4	612197	1.15999
4	612403	0.980452
4	612599	1.01605
4	613068	0.993687
4	613376	0.809824
4	613766	0.871713
4	614017	1.02244
4	614440	0.978255
4	614606	0.91392
4	615000	0.682291
4	615205	1.10955
4	615676	0.679741
4	616136	0.983763
4	616415	0.870395
4	616660	1.0647
4	617062	1.04022
4	617245	1.03531
4	617443	0.72772
4	617616	0.8382
4	617856	1.00938
4	618022	1.08869
4	618311	1.00902
4	618682	1.0682
4	618905	1.00187
4	619088	0.926187
4	619365	0.64945
4	619673	0.963935
4	619866	1.02429
4	620283	0.979449
4	620469	1.01003
4	620678	0.942806
4	620890	1.02156
4	621087	1.03264
4	621350	1.08901
4	621515	1.11471
4	621708	0.991542
4	621912	0.851437
4	622560	0.94407
4	622850	1.08767
4	623028	1.30301
4	623332	0.855389
4	623504	1.00887
4	623715	1.13094
4	624128	1.07251
4	624385	1.03043
4	624567	0.971396
4	624808	0.860508
4	625045	1.02911
4	625346	0.987744
4	625601	0.915625
4	626058	0.724741
4	626329	1.20611
4	626539	1.14018
4	626848	1.09657
4	627030	1.03962
4	627253	1.05094
4	627523	0.988428
4	627706	0.966399
4	627913	0.938413
4	628347	0.923058
4	628537	0.72886
4	628723	1.05519
4	629214	1.23002
4	629443	1.15568
4	629691	0.984025
4	629993	0.992095
4	630172	0.946194
4	630399	0.918056
4	630695	1.06959
4	631000	1.06534
4	631158	0.725124
4	631466	1.03754
4	631731	1.07348
4	631893	1.0156
4	632131	1.06863
4	632535	1.12561
4	632771	1.1028
4	633124	0.865203
4	633316	0.917141
4	633660	1.07238
4	633901	0.880081
4	634257	1.00915
4	634663	0.834785
4	635108	1.02833
4	635376	0.974507
4	635593	0.655955
4	635927	0.994575
4	636128	0.944882
4	636486	0.9918
4	636746	0.961004
4	636969	0.987925
4	637389	1.12679
4	637629	1.07297
4	637904	1.03248
4	638143	1.22345
4	638387	1.03314
4	638572	0.897072
4	638760	1.11852
4	639066	1.08017
4	639293	0.977311
4	639597	1.09167
4	639792	1.01986
4	640158	1.08277
4	640437	1.07187
4	640743	1.09647
4	640932	1.18435
4	641093	1.10509
4	641465	0.992946
4	641907	0.970172
4	642120	0.996181
4	642304	0.876403
4	642574	0.801359
4	643002	0.926996
4	643175	1.11538
4	643332	1.50403
4	643564	1.00521
4	643737	0.86468
4	643907	1.0825
4	644082	0.971511
4	644365	0.962521
4	644554	1.18103
4	644779	1.03663
4	645494	0.849887
4	651808	0.985221
4	652072	0.854507
4	652300	0.668704
4	652585	1.05037
4	652794	0.947769
4	653118	0.775216
4	653284	0.78254
4	653605	0.946062
4	653877	1.01161
4	654129	0.639477
4	654467	0.984074
4	654710	1.08479
4	655030	0.971041
4	655300	1.13247
4	655576	0.804849
4	655796	0.79938
4	656072	1.01902
4	656436	0.792309
4	656602	0.952006
4	656790	1.01594
4	657001	1.06185
4	657415	1.0382
4	657766	0.690134
4	657979	1.1697
4	658201	1.01337
4	658529	0.750522
4	658876	1.03337
4	659240	0.895919
4	659639	0.923688
4	659883	0.827027
4	660124	1.0306
4	660366	0.674688
4	660644	0.629143
4	660902	0.678812
4	661173	0.730979
4	661342	0.818437
4	661668	0.672892
4	661916	1.01817
4	662170	0.917557
4	662554	1.02828
4	662755	0.725046
4	662948	0.933298
4	663180	0.973442
4	663626	1.06084
4	664013	1.27695
4	664173	0.980179
4	664374	1.0967
4	664604	0.968871
4	665004	1.01258
4	665260	1.26354
4	665506	0.783022
4	665673	1.08118
4	665894	0.940013
4	666208	1.03226
4	666418	0.930633
4	666590	0.954481
4	666836	1.09289
4	666993	0.960958
4	667543	0.899034
4	667771	1.12485
4	667984	1.30068
4	668453	1.07319
4	668613	1.05691
4	668875	1.02145
4	669262	1.09875
4	669690	1.05922
4	669978	0.880072
4	670187	0.988291
4	670541	0.84382
4	670795	0.955475
4	671218	0.968206
4	671386	0.970537
4	671671	1.00734
4	671878	1.04774
4	672043	0.69999
4	672361	0.801793
4	672555	1.0308
4	672716	1.06554
4	672982	1.23537
4	673336	0.967637
4	673656	0.838944
4	673874	0.959365
4	674268	0.971296
4	674603	1.04881
4	674919	1.03968
4	675123	0.837642
4	675456	0.933913
4	675902	0.809058
4	676296	0.892765
4	676749	0.903836
4	676917	1.01756
4	677102	1.29725
4	677273	1.21644
4	677476	1.13997
4	677670	1.16851
4	677866	1.03302
4	678269	0.948228
4	678531	0.960965
4	678726	0.885509
4	679025	1.03781
4	679201	0.986629
4	679443	0.823579
4	679781	1.22478
4	680104	1.09812
4	680488	1.00595
4	680752	1.403
4	681169	1.06518
4	681621	1.08435
4	681887	0.742184
4	682133	0.771481
4	682378	0.671334
4	682712	1.08303
4	682945	0.930632
4	683334	0.997085
4	683580	1.0068
4	683812	0.951642
4	684095	0.951636
4	684344	1.00497
4	684686	0.980465
4	684965	0.944024
4	685259	0.894339
4	685469	1.00507
4	685735	0.894661
4	685927	0.844455
4	686111	1.03783
4	686488	1.13693
4	686790	0.98689
4	686949	1.10936
4	687225	0.599588
4	687460	0.996111
4	687650	1.13803
4	687826	1.03728
4	688203	1.31136
4	688367	1.11486
4	688663	1.07473
4	688924	0.690795
4	689310	0.903362
4	689754	0.990713
4	690126	1.03837
4	690285	1.05964
4	690613	1.03202
4	691009	0.965797
4	691247	0.990366
4	691447	0.967629
4	691930	1.17872
4	692324	1.06081
4	692721	0.707873
4	693134	0.819247
4	693648	0.97585
4	693840	1.05938
4	694406	1.06568
4	694678	1.13965
4	695132	1.03891
4	695308	0.9588
4	695594	0.681534
4	695782	1.01773
4	696060	0.770596
4	696378	1.07615
4	696766	1.06987
4	697156	1.07931
4	697402	1.07803
4	697627	1.04014
4	698034	1.01689
4	698343	1.06158
4	698723	0.883407
4	698994	1.19079
4	699225	1.05879
4	699428	1.08992
4	699602	0.848164
4	699949	1.09774
4	700166	1.13344
4	700567	0.937208
4	700792	0.792976
4	700970	1.09794
4	701486	0.936528
4	701723	1.18683
4	701990	0.754345
4	702223	1.1243
4	702469	1.02786
4	702626	1.06608
4	702848	0.968481
4	703155	1.13153
4	703389	1.05017
4	703607	0.868488
4	703775	1.11816
4	703966	1.04924
4	704422	0.794843
4	704586	1.0957
4	704770	1.06188
4	705079	1.05574
4	705321	0.902822
4	705580	0.997071
4	705879	1.15867
4	706061	1.1169
4	706221	0.961592
4	706425	0.926697
4	706639	1.09123
4	707012	1.04186
4	707270	1.05166
4	707648	1.08296
4	707962	0.977126
4	708212	1.13158
4	708454	0.711893
4	708664	1.12644
4	708858	1.10955
4	709306	1.09196
4	709585	0.809658
4	709972	1.18711
4	710174	1.02199
4	710575	0.905619
4	710762	1.03809
4	711118	1.09497
4	711312	0.905406
4	711491	1.22926
4	711796	1.18949
4	712061	1.2064
4	712220	1.0114
4	712523	0.937991
4	712842	1.02561
4	713001	0.932361
4	713173	0.825935
4	713333	0.871581
4	713496	1.07576
4	713757	0.842454
4	713947	1.05955
4	714306	0.920309
4	714554	0.920995
4	714772	0.930389
4	714995	0.781501
4	715168	0.956544
4	715367	1.24594
4	715829	1.07317
4	716323	1.02276
4	716778	1.00321
4	717086	0.944831
4	717376	0.773707
4	717544	0.954495
4	718121	1.03636
4	718533	0.864907
4	718691	1.02279
4	718871	1.0285
4	719051	1.05135
4	719346	1.03781
4	719771	0.74145
4	720196	0.698172
4	720376	1.01326
4	720705	0.793769
4	721011	0.883657
4	721352	0.986315
4	721574	1.13236
4	721973	0.797041
4	722273	1.21286
4	722533	0.599506
4	723110	0.941537
4	723376	0.911182
4	723668	0.757683
4	723983	0.921548
4	724224	1.11445
4	724640	0.991352
4	724969	0.942011
4	725322	0.965858
4	725517	0.937737
4	725819	0.983007
4	726105	0.669609
4	726377	1.08913
4	726647	1.03038
4	726846	1.087
4	727167	1.02215
4	727331	0.601962
4	727629	1.12741
4	727865	0.920187
4	728057	1.02705
4	728355	0.918492
4	728860	0.925183
4	729089	1.46297
4	729279	1.00726
4	729454	1.21987
4	729624	1.05412
4	729952	0.96261
4	730206	1.1686
4	730383	1.05341
4	730616	1.03414
4	730974	1.01283
4	731229	1.02387
4	731550	0.993207
4	731884	1.22442
4	732064	0.743645
4	732461	0.923707
4	732899	1.06107
4	733128	0.688092
4	733358	1.0763
4	733621	0.983067
4	733834	1.01409
4	734163	1.04072
4	734480	1.01367
4	734730	1.18033
4	734936	0.697717
4	735109	1.01611
4	735388	0.964358
4	735560	0.935655
4	735770	1.00669
4	736061	1.01334
4	736632	0.923975
4	736893	1.13455
4	737228	1.00025
4	737437	0.772498
4	737633	0.769128
4	737852	0.799412
4	738728	0.963243
4	738967	0.954001
4	739212	1.03885
4	739493	0.999692
4	739796	1.00568
4	740231	0.9362
4	740574	1.0337
4	740941	1.05128
4	741264	0.777594
4	741458	1.01804
4	741633	0.720638
4	741968	0.920133
4	742252	0.958426
4	742483	1.04789
4	742677	1.07622
4	743064	2.50094
4	743282	0.744994
4	743445	1.01352
4	743850	0.942401
4	744104	0.850091
4	744437	1.05378
4	744861	0.878477
4	745084	0.996214
4	745420	0.943956
4	745727	1.02841
4	745911	1.00163
4	746174	0.807924
4	746377	1.08316
4	746750	1.11926
4	747053	0.802538
4	747420	0.965006
4	747594	1.11786
4	747953	1.00368
4	748272	0.954924
4	748673	0.815087
4	749107	1.31819
4	749291	1.01267
4	749487	1.03212
4	749800	0.916052
4	750093	1.08345
4	750453	1.04069
4	750613	1.14786
4	750823	1.12844
4	751064	0.835516
4	751272	1.01428
4	751782	0.858491
4	752077	0.961141
4	752337	1.18227
4	752638	1.2684
4	752892	1.1931
4	753189	1.10465
4	753626	1.116
4	754007	1.04613
4	754204	1.05419
4	754437	1.0108
4	754769	0.860248
4	754951	1.08273
4	755226	0.963999
4	755517	1.01428
4	755820	0.686985
4	756054	1.06763
4	756516	1.13562
4	756797	0.92748
4	757047	1.05407
4	757402	1.21886
4	759760	1.13077
4	759947	0.856231
4	760231	0.848471
4	760494	0.73567
4	760737	0.860787
4	760971	1.05975
4	761330	0.803651
4	761673	1.2305
4	762039	0.761716
4	762398	0.993019
4	762604	0.846494
4	762779	0.762534
4	763118	0.867356
4	763297	0.899413
4	763455	1.10236
4	763825	0.715025
4	764312	0.938388
4	764750	0.917939
4	765051	1.00095
4	765322	0.971605
4	765882	1.07288
4	766049	0.70284
4	766484	0.906124
4	766716	0.772733
4	766916	1.12222
4	767097	0.905754
4	767455	0.727602
4	767630	0.930331
4	767868	1.16227
4	768089	0.94698
4	768392	0.942233
4	768594	0.939847
4	769131	1.05767
4	769451	1.02729
4	769669	1.18029
4	770172	0.996002
4	770428	0.773972
4	770589	0.982522
4	770873	1.09178
4	771341	0.902445
4	771830	0.874457
4	772145	0.996883
4	772390	0.98328
4	772806	0.998331
4	773150	0.951139
4	773470	0.872938
4	773652	0.90619
4	774054	0.933555
4	774280	1.04584
4	774599	1.11449
4	774841	1.01996
4	775033	0.986254
4	775469	0.976479
4	775647	0.996553
4	775847	0.809912
4	776050	1.32557
4	776278	0.889797
4	776462	0.966491
4	776668	0.958531
4	777003	1.27004
4	777388	1.17678
4	778045	0.970778
4	778331	0.973641
4	778531	0.906104
4	778698	1.05223
4	778867	1.04085
4	779032	1.10783
4	779336	1.12266
4	779544	0.80819
4	779786	0.98414
4	780115	1.12382
4	780344	0.980036
4	780521	1.07849
4	780903	1.00047
4	781114	0.968846
4	781521	1.0246
4	781891	1.01113
4	782315	0.809342
4	782606	0.887537
4	782986	1.15175
4	783301	0.878899
4	783676	0.952606
4	783927	0.706851
4	784191	0.959741
4	784446	0.948462
4	784818	1.13909
4	785008	0.700896
4	785427	1.03213
4	785679	1.04938
4	786094	1.10636
4	786335	1.05558
4	786578	1.28499
4	786979	0.885655
4	787239	1.03325
4	787418	0.909149
4	787594	0.841759
4	787928	0.952976
4	788128	0.830594
4	788386	1.12624
4	788595	0.947005
4	788837	0.724279
4	789018	0.912011
4	789232	0.891466
4	789484	0.946437
4	789823	0.809219
4	790301	1.06828
4	790539	1.04595
4	790763	0.884749
4	791168	1.0541
4	791412	1.09153
4	791844	0.914662
4	792105	1.31444
4	792502	0.898921
4	792774	1.22998
4	793035	0.835183
4	793389	0.930142
4	793584	0.961559
4	793882	0.684944
4	794047	1.11438
4	794310	1.11551
4	794507	0.925466
4	795008	1.03776
4	795195	1.01332
4	795469	0.926766
4	795636	0.779409
4	795845	0.987568
4	796097	0.933387
4	796405	0.698734
4	796644	0.85226
4	797095	0.996066
4	797320	1.03278
4	797492	0.92835
4	797819	1.05866
4	798019	0.996814
4	798241	1.02053
4	798618	0.728406
4	798806	1.02555
4	799252	0.742341
4	799430	0.893669
4	799629	0.869271
4	799806	0.980631
4	800061	1.02503
4	800410	0.963236
4	800701	1.06624
4	800952	0.804069
4	801110	0.742623
4	801335	0.81851
4	801748	0.974536
4	802081	0.990696
4	802239	1.29281
4	802400	1.0007
4	802636	1.11111
4	802874	0.562281
4	805657	1.0274
4	806015	1.01717
4	806250	1.00505
4	806642	1.1423
4	806813	0.992491
4	806999	1.13372
4	807352	1.12157
4	807615	1.03564
4	807840	0.736376
4	808067	1.05607
4	808263	1.07759
4	808649	0.919634
4	808992	0.75449
4	809352	1.06305
4	809610	0.697336
4	809842	0.699251
4	810118	0.975673
4	810285	0.974201
4	810598	0.979398
4	810787	0.926024
4	810989	0.903941
4	811306	1.04011
4	811628	1.1408
4	811799	1.029
4	812005	1.00662
4	812197	0.986046
4	812539	1.02611
4	812852	0.926392
4	813131	1.46777
4	813293	1.00976
4	813473	1.07393
4	813651	0.759374
4	813935	1.04749
4	814130	1.00098
4	814392	1.14734
4	814648	1.0567
4	814817	1.28503
4	815121	1.14566
4	815551	0.971317
4	815792	1.2893
4	816019	1.02831
4	816221	1.00719
4	816467	0.818035
4	816879	0.850869
4	817096	0.817581
4	817254	0.97207
4	817637	0.894054
4	817951	1.07075
4	818250	1.00845
4	818457	1.0399
4	818797	1.00919
4	819045	0.858091
4	819304	0.842044
4	819689	0.720859
4	819878	0.971299
4	820121	1.13664
4	820426	1.00787
4	820783	0.908885
4	820980	1.09486
4	821139	1.05205
4	821501	0.847624
4	821680	0.724766
4	822029	0.844212
4	822222	0.788943
4	822398	0.919493
4	822848	1.06279
4	823053	1.02567
4	823306	1.03896
4	823476	1.00811
4	823723	1.12896
4	824004	0.975439
4	824163	0.712738
4	824610	0.747888
4	824877	1.07229
4	825044	0.813099
4	825382	0.936968
4	825569	1.18506
4	825732	0.939168
4	826023	0.922392
4	826223	0.881703
4	826472	0.960465
4	826630	0.900578
4	826887	1.05467
4	827149	1.11212
4	827539	0.847389
4	828052	0.991191
4	828225	2.4874
4	828455	0.900608
4	828650	1.01617
4	828841	1.14707
4	829200	0.919101
4	829516	1.00493
4	829781	1.05281
4	830058	0.830704
4	830301	1.04244
4	830494	1.07036
4	830686	0.922096
4	830859	0.881048
4	831195	0.961509
4	831519	0.584789
4	831773	1.05811
4	831957	0.915216
4	832120	1.0263
4	832582	1.11433
4	832980	1.0464
4	833320	0.869078
4	833538	0.706171
4	833890	0.833727
4	834097	0.864825
4	834474	1.00396
4	834634	1.02427
4	834851	0.836902
4	835026	0.850248
4	835241	1.14275
4	835508	1.00525
4	835752	0.808547
4	836094	0.909206
4	836273	0.918017
4	836587	1.0212
4	836835	0.955315
4	837131	0.918095
4	837499	0.993415
4	838018	0.933128
4	838317	0.86005
4	838587	0.982161
4	838761	0.796028
4	839015	1.1405
4	839283	1.04204
4	839490	0.881665
4	839987	1.02847
4	840312	0.810089
4	840485	1.02649
4	840677	1.0092
4	840881	1.12882
4	841262	1.07374
4	841436	0.700306
4	841789	0.874139
4	842056	1.22896
4	842223	1.10209
4	842472	0.944341
4	842905	1.02503
4	843114	1.2709
4	843373	0.992015
4	843680	0.889702
4	843907	1.08473
4	844142	1.07532
4	844373	1.05738
4	844793	0.989473
4	844974	1.1071
4	845223	1.07794
4	845452	0.805743
4	845620	0.704592
4	846192	1.07265
4	846350	1.19499
4	846924	0.883676
4	847105	0.777364
4	847297	0.927826
4	847512	1.00594
4	847705	0.971256
4	848083	0.971367
4	848373	0.915557
4	848601	1.02477
4	848773	1.13895
4	849052	0.813249
4	849451	1.1458
4	849646	1.06098
4	849983	0.995436
4	850168	0.959139
4	850460	0.769929
4	850770	0.98559
4	851038	0.862964
4	851517	0.798952
4	851750	1.00672
4	852070	1.02999
4	852320	1.07592
4	852858	1.01723
4	853151	0.741429
4	853347	1.0341
4	853533	0.688613
4	853693	0.993342
4	853939	1.03412
4	854222	0.927321
4	854680	1.03264
4	855044	1.05431
4	855284	0.840868
4	855654	0.847493
4	856103	1.03099
4	856283	0.836144
4	856591	0.998074
4	856781	1.03943
4	857030	0.899888
4	857314	0.98089
4	857513	0.773179
4	857807	1.2475
4	857989	0.889386
4	858295	0.968784
4	858596	1.04899
4	858789	1.05037
4	859154	0.958643
4	859423	0.765802
4	859683	0.948365
4	859914	0.98867
4	860238	0.987521
4	860517	1.07811
4	860679	1.03516
4	860900	1.11995
4	861084	1.11652
4	861475	1.03955
4	861671	1.10708
4	861946	1.05855
4	862211	1.16448
4	862577	1.03525
4	862744	1.1101
4	862957	0.96047
4	863144	1.00166
4	863428	0.953047
4	863845	1.04801
4	864171	0.952449
4	864344	0.769898
4	864794	0.989184
4	865186	1.01205
4	865616	0.779931
4	865781	0.979072
4	866020	0.781692
4	866466	1.08119
4	866624	1.04043
4	866822	1.10315
4	867031	1.11814
4	867264	0.994196
4	867615	0.810772
4	867807	0.948759
4	868136	0.949549
4	868417	0.693903
4	868651	1.10501
4	869083	0.954754
4	869253	0.958946
4	869525	1.00038
4	869731	1.03013
4	869910	0.587642
4	870111	1.17995
4	870528	0.92921
4	870891	0.859084
4	871069	1.14073
4	871334	1.07656
4	871808	1.05683
4	877777	0.950847
4	878279	1.05668
4	884238	0.990319
4	884541	1.09687
4	884714	1.01666
4	885033	0.739929
4	885340	0.974872
4	885613	0.962638
4	886037	0.971173
4	886230	1.1378
4	886514	1.01015
4	886898	1.05402
4	887125	0.985197
4	887601	1.01106
4	887905	1.01005
4	888127	1.00858
4	888295	1.10633
4	888729	1.19961
4	888919	1.14478
4	889097	1.15772
4	889368	1.04508
4	889547	1.25553
4	889862	0.956976
4	890142	0.920772
4	890337	1.0424
4	890556	0.76597
4	890870	0.786816
4	891419	1.08473
4	891669	1.01069
4	892206	0.940135
4	892556	1.01038
4	892770	1.03232
4	893012	0.989525
4	893375	0.963533
4	893987	1.12617
4	894435	0.766905
4	894727	0.984582
4	894886	0.715145
4	895161	1.0101
4	895400	2.32654
4	895614	0.981032
4	896151	1.05358
4	896440	0.882443
4	896610	0.898607
4	896920	1.16904
4	897148	0.989865
4	897428	1.11434
4	897654	1.22291
4	898009	1.1881
4	898253	1.01222
4	898577	0.918384
4	898780	1.10499
4	899000	0.857835
4	899413	1.05126
4	899578	1.07238
4	899938	1.02502
4	900211	0.956797
4	900370	0.760128
4	900748	0.857858
4	900915	1.12027
4	901174	1.0469
4	901375	0.981035
4	901699	1.12164
4	901914	1.12731
4	902073	0.828622
4	902251	1.07607
4	902459	1.18903
4	902652	0.954797
4	902928	1.05759
4	903159	1.00972
4	903514	1.06664
4	903985	0.996955
4	904260	1.06214
4	904640	1.1026
4	905129	1.07036
4	905364	1.00513
4	905538	1.02461
4	905870	1.14581
4	906059	1.21403
4	906287	1.25328
4	906467	1.15149
4	906880	1.08026
4	907064	1.07232
4	907449	1.08656
4	907796	1.03465
4	908127	1.11112
4	908469	1.19843
4	908686	0.953766
4	908896	0.733549
4	909140	2.35686
4	909335	0.93128
4	909670	1.10952
4	909872	0.954146
4	910392	1.00007
4	910930	0.764118
4	911221	0.877393
4	911519	1.07895
4	911819	1.0993
4	912085	0.777218
4	912365	0.798254
4	912700	0.914666
4	913022	0.8123
4	913410	1.08802
4	913628	1.08012
4	914162	0.984188
4	914711	0.844882
4	914904	1.08924
4	915160	1.16486
4	915385	1.03479
4	915699	0.945547
4	915926	1.03644
4	916195	0.983375
4	916474	0.520701
4	916707	0.816867
4	917034	0.859235
4	917312	1.26738
4	917473	0.977703
4	917642	0.802228
4	918052	1.04066
4	918307	0.993405
4	918619	0.7149
4	918802	0.971604
4	919077	1.00193
4	919294	1.02225
4	919629	0.742486
4	919855	1.07549
4	920034	0.915186
4	920306	0.98937
4	920776	1.07179
4	921033	1.08676
4	921270	1.04343
4	921456	1.09112
4	921655	1.07308
4	921977	1.07677
4	922502	1.13278
4	922804	1.00277
4	923006	1.17557
4	923177	0.985721
4	923468	0.83706
4	923634	1.00411
4	923948	1.08475
4	924180	1.04363
4	924429	1.14483
4	924628	0.906307
4	924983	0.823532
4	925156	1.39805
4	925535	1.29559
4	925994	1.0191
4	926351	1.07338
4	926589	1.07783
4	927205	0.964328
4	927424	0.953766
4	927692	0.72514
4	927966	0.824447
4	928134	0.997856
4	928351	1.08019
4	928512	0.896631
4	928769	0.908007
4	929091	1.10684
4	929273	1.01682
4	929475	1.1217
4	929849	1.02666
4	930148	0.863405
4	930416	1.18698
4	930763	1.18647
4	931129	0.814902
4	931440	1.07732
4	931731	0.978007
4	932146	0.765067
4	932401	0.979973
4	932672	0.980003
4	933012	0.835171
4	933356	0.799753
4	933536	0.745665
4	933704	0.857164
4	934136	1.08698
4	934405	1.09629
4	934705	1.03293
4	935086	0.884334
4	935318	0.82679
4	935519	0.990895
4	935791	1.05662
4	935960	0.769417
4	936368	0.965056
4	936627	0.900678
4	936999	0.71137
4	937231	0.992614
4	937406	0.999411
4	937687	0.958267
4	938210	1.04573
4	938607	1.21691
4	938772	1.02434
4	938956	1.14992
4	939179	0.845937
4	939409	0.973384
4	939822	0.947808
4	940343	1.11901
4	940516	1.21436
4	940725	1.01988
4	940981	1.03358
4	941218	0.980012
4	941614	1.07483
4	942181	0.768333
4	942510	0.625715
4	942691	0.956544
4	942871	1.03701
4	943170	0.989085
4	943393	0.909485
4	943713	0.862885
4	943944	0.936677
4	944111	1.05788
4	944625	0.926295
4	944964	1.04804
4	945164	0.988717
4	945457	1.01259
4	945673	1.05782
4	945853	1.0752
4	946291	1.05411
4	946512	1.39667
4	946865	1.10154
4	947096	1.09974
4	947363	1.00934
4	947656	0.600275
4	947975	0.987019
4	948399	0.979341
4	948622	0.723345
4	948904	1.13098
4	949163	0.932451
4	949577	0.907736
4	949822	1.01887
4	950081	1.00968
4	950360	0.888964
4	950634	1.14732
4	951041	1.00625
4	951401	0.998331
4	951723	1.04943
4	952266	1.03898
4	952543	1.06497
4	952818	1.03833
4	953152	1.02182
4	953555	1.16903
4	953822	1.00008
4	954291	0.891494
4	954594	0.993482
4	954881	0.994434
4	955055	0.916119
4	955367	1.93167
4	955644	0.942472
4	956036	1.09239
4	956351	0.98994
4	956518	0.946668
4	956795	1.02692
4	956992	1.0469
4	957438	1.0101
4	957663	1.07189
4	957836	1.0473
4	958149	1.03983
4	958307	2.49052
4	958506	1.0191
4	958778	0.952913
4	958948	1.03512
4	959232	1.07019
4	959399	0.827553
4	959586	0.964681
4	959775	0.821549
4	960069	1.00155
4	960319	0.709266
4	960803	1.06153
4	960997	0.81498
4	961196	0.887778
4	961452	0.70326
4	961755	0.983078
4	962032	0.680296
4	962246	0.995906
4	962492	1.07135
4	962874	0.747207
4	963091	0.908605
4	963333	0.968315
4	963537	0.921173
4	963857	1.00549
4	964224	0.900552
4	964523	0.967889
4	964854	0.791838
4	965125	0.999267
4	965531	1.11683
4	965735	1.10384
4	965936	0.94948
4	966220	1.06348
4	966541	0.958847
4	966779	0.986919
4	967048	1.02385
4	967388	0.978014
4	967798	1.01771
4	968184	0.860144
4	968559	0.931855
4	968976	0.877285
4	969376	1.0219
4	969604	1.1902
4	969820	1.16214
4	970164	1.00412
4	970338	0.947894
4	970550	1.04821
4	970748	0.82627
4	970921	1.25309
4	971095	0.921117
4	971482	1.08871
4	971795	0.734648
4	972282	1.06878
4	972577	1.01752
4	972796	1.05238
4	972963	0.892087
4	973286	1.03828
4	973655	1.05459
4	973826	0.895437
4	974198	0.872228
4	974397	0.806648
4	974608	0.690991
4	974901	1.15644
4	975146	0.887506
4	975369	0.965507
4	975928	0.992461
4	976337	0.828166
4	976674	0.488885
4	976935	0.955125
4	977225	0.805334
4	977721	0.973231
4	977941	0.723634
4	978216	0.825121
4	978406	1.05547
4	979282	0.905437
4	979704	0.940949
4	979935	1.01628
4	980260	0.726337
4	980615	1.00397
4	980859	0.936595
4	981125	0.87542
4	987131	1.14605
4	987553	1.49306
4	992636	1.4237
4	992919	1.0384
4	993147	1.20299
4	993431	0.745193
4	993660	0.859543
4	993847	1.00855
4	994139	1.23045
4	994408	0.882689
4	994792	0.963942
4	995039	1.05089
4	995307	1.07353
4	995673	0.955391
4	995905	0.915527
4	996276	0.954483
4	996435	1.01442
4	996625	0.930859
4	996856	1.03423
4	997106	0.727223
4	997282	1.04695
4	997524	1.06624
4	997769	0.986361
4	998025	0.966146
4	998233	0.981215
4	998402	1.09062
4	998590	1.13162
4	999050	0.869052
4	999501	0.929206
4	999699	0.969644
4	999886	0.76484
4	1000170	1.12561
4	1000420	1.06588
4	1000690	0.973348
4	1000900	1.07923
4	1001130	1.02301
4	1001410	0.806965
4	1001710	0.857263
4	1002060	0.939914
4	1002230	0.982963
4	1002480	1.16383
4	1002640	1.00717
4	1003390	0.850395
4	1003890	1.03476
4	1004170	1.05158
4	1004470	1.18373
4	1004760	0.805711
4	1005030	1.07856
4	1005260	0.988656
4	1005660	1.36678
4	1005890	0.78863
4	1006090	2.59046
4	1006280	0.723635
4	1006620	1.08596
4	1006790	1.08148
4	1006960	1.13989
4	1007260	0.900181
4	1007680	1.05005
4	1007880	0.985326
4	1008080	1.12801
4	1008290	1.01684
4	1008550	1.1357
4	1008810	1.17149
4	1009010	1.26084
4	1009500	1.29542
4	1009770	1.11752
4	1010380	1.0209
4	1010710	1.10429
4	1011250	1.14318
4	1011440	0.964577
4	1011730	1.05069
4	1012040	1.01084
4	1012350	1.00511
4	1012550	1.05973
4	1012740	0.920659
4	1012930	0.862606
4	1013130	0.732268
4	1013420	0.968898
4	1013620	1.03892
4	1013920	0.624673
4	1014150	0.947344
4	1014340	1.04022
4	1014810	0.833155
4	1015000	0.880512
4	1015170	0.983622
4	1015330	1.0408
4	1015640	1.07204
4	1015900	0.91996
4	1016210	1.01605
4	1016590	1.11004
4	1016970	1.12621
4	1017130	1.00445
4	1017470	1.18294
4	1017950	1.02073
4	1018370	1.0438
4	1018650	1.10478
4	1019010	1.00182
4	1019320	1.13965
4	1019620	1.05887
4	1020040	1.10786
4	1020220	1.1204
4	1020380	1.02349
4	1020580	0.817633
4	1020770	0.744588
4	1021000	1.15112
4	1021170	1.04499
4	1021590	0.731056
4	1021900	1.12857
4	1022190	1.03345
4	1022410	1.07886
4	1022640	1.17497
4	1022910	0.924631
4	1023090	1.10973
4	1023600	1.01788
4	1023860	1.0246
4	1024140	1.0324
4	1024670	1.09086
4	1024960	0.977878
4	1025200	0.930927
4	1025370	1.02906
4	1025800	0.972996
4	1026170	0.985381
4	1026630	1.0259
4	1026950	0.958296
4	1027250	1.02677
4	1027720	1.13749
4	1028040	0.801263
4	1028330	1.06266
4	1028620	0.986577
4	1028780	1.14824
4	1029110	1.02359
4	1029340	1.16991
4	1029500	1.12965
4	1029930	0.9401
4	1030110	0.9937
4	1030310	1.02961
4	1030560	0.945629
4	1030730	1.12462
4	1030970	0.739478
4	1031240	0.979791
4	1031460	1.22321
4	1031660	1.06991
4	1031970	1.17361
4	1032220	0.980751
4	1032380	1.40363
4	1032640	1.06519
4	1032980	0.989804
4	1033220	0.830242
4	1033560	1.10886
4	1033900	0.990026
4	1034150	0.754284
4	1034500	0.842312
4	1034710	1.02195
4	1035080	0.843932
4	1035340	1.04102
4	1035520	1.1714
4	1035770	1.12871
4	1035980	1.16873
4	1036240	0.99248
4	1036470	1.11513
4	1036760	1.13889
4	1036950	1.04262
4	1037180	1.03363
4	1037620	1.23022
4	1037910	1.04059
4	1038100	1.19466
4	1038400	0.693659
4	1038930	1.03046
4	1039350	0.975468
4	1039880	1.02702
4	1040070	1.01771
4	1040340	1.10779
4	1040700	0.90228
4	1040910	0.855984
4	1041150	1.05463
4	1041510	0.951104
4	1041830	0.984047
4	1042390	1.15168
4	1042630	0.999361
4	1042830	0.967535
4	1043180	0.881811
4	1043380	1.06689
4	1043590	1.14893
4	1043820	0.74128
4	1044150	0.939977
4	1044410	0.930387
4	1044670	0.936574
4	1045010	1.00691
4	1045280	0.975993
4	1045530	1.11679
4	1045910	0.832494
4	1046200	0.851867
4	1046370	0.891047
4	1046550	1.00211
4	1046770	1.08967
4	1047010	0.969763
4	1047310	1.00458
4	1047510	1.06608
4	1047700	1.10687
4	1048070	0.941234
4	1048400	1.14752
4	1048570	0.852371
4	1048790	0.722089
4	1049010	0.716381
4	1049500	0.971361
4	1049700	1.03932
4	1049910	1.13752
4	1050200	0.949531
4	1050400	0.802902
4	1050620	0.933374
4	1050850	1.22765
4	1051040	0.638214
4	1051210	0.961168
4	1051580	1.03067
4	1051850	0.944794
4	1052110	0.940162
4	1052630	1.02233
4	1052800	1.09413
4	1053030	1.02007
4	1053380	0.963549
4	1053650	1.08164
4	1053890	1.10201
4	1054110	1.07729
4	1054270	1.07832
4	1054570	1.16708
4	1054780	1.10811
4	1055010	0.998775
4	1055290	0.712412
4	1055450	1.00155
4	1055950	0.803784
4	1056140	1.00629
4	1056350	0.956584
4	1056540	1.19844
4	1056850	0.845655
4	1057040	0.986263
4	1057240	1.07215
4	1057540	1.17858
4	1057790	0.828848
4	1057980	1.09718
4	1058240	1.02593
4	1058460	0.947423
4	1058640	1.00561
4	1058830	1.09722
4	1059030	1.00393
4	1059220	0.802519
4	1059390	1.0123
4	1059640	1.11415
4	1059890	1.15441
4	1060140	0.926198
4	1060460	1.22652
4	1060630	1.11327
4	1060920	1.0483
4	1061110	1.20629
4	1061350	1.0583
4	1061590	1.09832
4	1061930	0.966936
4	1062340	0.846208
4	1062660	0.973838
4	1062850	1.03402
4	1063340	0.895996
4	1063620	0.950945
4	1064100	0.780673
4	1064420	0.937191
4	1064850	0.843499
4	1065100	1.16823
4	1065310	1.01592
4	1065530	0.93284
4	1065740	0.960392
4	1065970	1.16393
4	1066210	1.15998
4	1066390	0.842671
4	1066670	0.989869
4	1066840	0.985338
4	1067180	1.05552
4	1067460	1.01889
4	1067750	1.08973
4	1068090	0.988185
4	1068560	0.971027
4	1068770	1.02339
4	1068950	0.955353
4	1069330	0.880754
4	1069500	1.14928
4	1069740	1.01244
4	1069940	1.00632
4	1070100	1.00092
4	1070290	1.00112
4	1070620	0.979375
4	1070790	0.828028
4	1071040	0.961413
4	1071280	0.920396
4	1071680	0.945394
4	1071860	1.02868
4	1072020	1.08978
4	1072190	0.908025
4	1072590	1.10966
4	1072790	1.07439
4	1073000	0.983987
4	1073220	0.975308
4	1073400	0.976063
4	1073760	0.977621
4	1073970	1.02759
4	1074230	1.05541
4	1074390	0.759699
4	1074650	0.940002
4	1074820	0.941285
4	1074990	0.945459
4	1075180	1.03319
4	1075440	1.0352
4	1075630	0.908216
4	1075870	0.950157
4	1076130	1.03619
4	1076420	1.39436
4	1076780	0.97325
4	1077320	0.916322
4	1077580	0.930681
4	1077740	1.01102
4	1077970	1.04771
4	1078150	0.604219
4	1078560	0.799365
4	1078940	0.896201
4	1079360	1.03264
4	1079620	1.01674
4	1079840	1.00189
4	1080020	0.915563
4	1080180	0.94022
4	1080420	0.918013
4	1080740	0.908623
4	1080920	1.03708
4	1081220	1.02737
4	1081390	0.957754
4	1081570	0.918087
4	1081960	1.0741
4	1082500	1.10211
4	1082710	1.01344
4	1083020	1.14508
4	1083250	0.978486
4	1083720	0.832918
4	1084010	0.993097
4	1084210	0.957962
4	1084400	1.00701
4	1084640	0.814614
4	1084890	1.08879
4	1085400	0.9472
4	1085720	0.764614
4	1085990	0.872401
4	1086200	1.12691
4	1086570	1.0884
4	1086870	1.06889
4	1087230	0.932629
4	1087390	1.05768
4	1087570	0.999079
4	1088140	1.19128
4	1088430	1.08611
4	1088970	0.952873
4	1089220	0.750434
4	1089460	0.82198
4	1089940	0.881046
4	1090140	0.914996
4	1090470	0.942809
4	1090770	0.735835
4	1090980	0.900688
4	1091360	0.796768
4	1091670	2.27179
4	1091980	0.995555
4	1092140	0.871219
4	1092330	0.894389
4	1092520	1.01165
4	1092820	0.824171
4	1093140	0.678943
4	1093380	1.08617
4	1093620	0.97501
4	1093960	1.16236
4	1094630	1.13678
4	1095140	1.04982
4	1095580	0.884859
4	1095730	0.929774
4	1101730	1.01551
4	1101860	0.896611
4	1102310	0.883604
4	1102480	1.01948
4	1102740	1.15649
4	1103280	2.12263
4	1103610	0.953969
4	1103980	1.06344
4	1104150	1.00392
4	1104670	0.998602
4	1104900	0.965471
4	1105100	0.926345
4	1105280	0.876659
4	1105520	1.05975
4	1105800	0.918722
4	1106220	0.742929
4	1106420	0.956314
4	1106680	0.900417
4	1106970	1.14884
4	1107320	0.90825
4	1107660	0.937011
4	1108090	0.922711
4	1108270	1.22325
4	1108450	1.10744
4	1108730	0.948298
4	1109140	1.17829
4	1109310	1.05934
4	1109560	1.13694
4	1109720	1.06566
4	1109980	1.03156
4	1110180	0.983723
4	1110590	0.94788
4	1110780	1.20279
4	1111270	1.17698
4	1111510	0.842292
4	1111690	1.07852
4	1111920	0.956377
4	1112300	1.08152
4	1112540	1.02713
4	1112960	0.833156
4	1113140	0.975956
4	1113390	0.951793
4	1113610	1.12299
4	1113920	1.01019
4	1114130	1.00847
4	1114390	0.9319
4	1114830	0.958248
4	1115040	1.12653
4	1115260	0.932235
4	1115560	0.937329
4	1115750	0.805453
4	1116120	1.01765
4	1116370	1.15267
4	1116540	0.877652
4	1116880	1.09455
4	1117060	0.98714
4	1117440	1.09775
4	1117820	0.91629
4	1118090	0.980834
4	1118280	1.08594
4	1118490	0.811337
4	1118860	0.912341
4	1119110	1.05746
4	1119390	0.868396
4	1119610	0.951737
4	1119890	0.988347
4	1120220	0.943326
4	1120410	0.957115
4	1120610	0.948371
4	1121080	1.14532
4	1121300	0.676756
4	1121510	0.713984
4	1121810	1.16096
4	1122000	0.80026
4	1122280	1.01013
4	1122630	0.971229
4	1123020	0.835979
4	1123390	0.930539
4	1123690	0.836656
4	1123920	0.838094
4	1124130	0.966643
4	1124330	0.866833
4	1124570	0.878294
4	1124890	0.948578
4	1125120	0.982622
4	1125310	1.03324
4	1125630	0.579792
4	1126010	0.793852
4	1126250	0.676503
4	1126430	0.931839
4	1126590	0.955645
4	1127190	0.668721
4	1127520	1.11729
4	1127760	0.940042
4	1128320	1.08719
4	1128510	0.860193
4	1128700	1.0168
4	1129050	0.645507
4	1129360	0.972947
4	1129770	0.877559
4	1129970	1.11914
4	1130200	0.783222
4	1130530	0.827341
4	1130700	1.01269
4	1131110	1.0043
4	1131380	0.777172
4	1131700	1.08183
4	1131910	0.833539
4	1132090	0.952965
4	1132270	1.36153
4	1132490	0.971911
4	1132760	0.968703
4	1133160	0.787804
4	1133410	0.908555
4	1133940	1.09447
4	1134280	1.02155
4	1134540	0.877897
4	1134780	1.18701
4	1134970	1.01178
4	1135290	0.93767
4	1135510	1.17224
4	1135780	0.876037
4	1136010	1.08775
4	1136260	1.03456
4	1136470	1.15947
4	1136860	0.872403
4	1137070	0.713609
4	1137300	0.911022
4	1137550	1.10148
4	1137780	0.988386
4	1138130	1.20422
4	1138440	0.898533
4	1138690	1.01212
4	1138950	0.730909
4	1139110	1.1857
4	1139330	1.28541
4	1139570	0.912436
4	1139870	0.907216
4	1140110	0.955233
4	1140380	1.10428
4	1140600	0.902569
4	1140910	1.12305
4	1141200	0.796345
4	1141600	1.05135
4	1141800	1.04074
4	1142050	0.87552
4	1142310	1.10072
4	1142470	0.943533
4	1142690	1.1055
4	1142910	0.962452
4	1143080	1.15883
4	1143290	0.970811
4	1143530	0.805987
4	1143750	1.07697
4	1143920	1.15012
4	1144500	1.07316
4	1144830	0.740864
4	1145220	1.06858
4	1145630	0.711697
4	1145970	1.02318
4	1146230	1.05776
4	1146400	1.13996
4	1146680	0.872471
4	1146870	0.74207
4	1147130	1.33456
4	1147450	0.86244
4	1147650	1.06413
4	1147810	1.12373
4	1148090	0.839558
4	1148290	0.784098
4	1149020	0.821382
4	1149220	1.12162
4	1149450	0.842727
4	1149670	0.942272
4	1149950	1.09901
4	1150250	1.01307
4	1150530	1.22658
4	1150750	1.09732
4	1150950	0.754651
4	1151370	1.08888
4	1151800	1.13267
4	1152100	1.11447
4	1152320	0.943241
4	1152590	1.1022
4	1152840	0.836511
4	1153010	0.944711
4	1153250	1.05034
4	1153440	0.752926
4	1153620	0.890718
4	1153900	1.1691
4	1154140	0.942485
4	1155990	1.04271
4	1156340	1.04475
4	1156670	1.05819
4	1157110	1.00986
4	1157330	0.963454
4	1157530	1.01125
4	1157780	1.04582
4	1157930	1.18553
4	1158110	0.923339
4	1158480	0.985639
4	1158680	0.951537
4	1158940	1.01023
4	1159130	0.972084
4	1159340	1.03663
4	1159520	1.04628
4	1161390	1.02803
4	1161670	0.666845
4	1162080	1.09699
4	1162290	0.747667
4	1162460	0.781841
4	1162670	0.627595
4	1162910	1.13427
4	1163130	0.949892
4	1163410	1.93474
4	1163580	2.49679
4	1163770	1.10248
4	1164040	0.992054
4	1164610	1.17287
4	1164890	1.00642
4	1165210	1.0138
4	1165600	1.13371
4	1165840	0.932091
4	1166020	0.971474
4	1166200	1.17078
4	1166420	1.08243
4	1166600	0.651755
4	1166860	0.973956
4	1167020	0.953018
4	1167220	1.00314
4	1167400	1.10122
4	1167580	0.823115
4	1167750	1.0687
4	1167900	0.659115
4	1168260	0.770931
4	1168990	1.12129
4	1169380	1.09931
4	1169760	1.08699
4	1170100	1.00614
4	1170480	1.03742
4	1170650	1.09222
4	1170900	0.90735
4	1171090	1.02932
4	1171360	0.963483
4	1171670	0.938577
4	1172090	0.991174
4	1172440	1.02762
4	1172690	1.08401
4	1172980	1.02808
4	1173250	1.32468
4	1173430	0.990913
4	1173680	1.07228
4	1174150	1.22813
4	1174450	0.862687
4	1174700	1.11932
4	1175030	1.00481
4	1175310	1.10318
4	1175730	1.00939
4	1175930	0.802571
4	1176240	1.11995
4	1176460	1.07421
4	1176680	0.792361
4	1177220	1.07272
4	1177590	1.12373
4	1177870	1.14468
4	1178260	1.03281
4	1178450	1.15812
4	1178770	0.977156
4	1179130	1.35703
4	1179290	1.04742
4	1179520	0.771755
4	1180060	1.10203
4	1180290	0.916737
4	1180620	0.968192
4	1180880	1.00394
4	1181200	1.03646
4	1181650	1.19715
4	1181840	0.884944
4	1182060	0.988405
4	1182260	0.779429
4	1182460	1.20402
4	1182880	0.892353
4	1183230	0.967922
4	1183550	1.05339
4	1183980	0.977416
4	1184390	1.04227
4	1184580	1.01861
4	1184880	1.08514
4	1185280	1.2106
4	1185600	1.08194
4	1185810	1.0052
4	1186030	1.05027
4	1186420	0.90904
4	1186770	1.02944
4	1187110	1.00893
4	1187360	0.60823
4	1187560	1.06362
4	1187760	1.13935
4	1188330	1.03658
4	1188580	1.11369
4	1188750	0.972484
4	1188950	1.15498
4	1189300	0.790576
4	1189490	1.0586
4	1189810	0.967446
4	1190050	0.88352
4	1190320	1.00189
4	1190490	1.2348
4	1191080	0.993543
4	1191310	0.899738
4	1191610	0.762392
4	1191910	0.661369
4	1192260	0.939352
4	1192420	1.0782
4	1192640	0.856714
4	1192940	0.963076
4	1193230	1.1923
4	1193510	0.701146
4	1193670	0.978111
4	1193980	1.04973
4	1194150	0.732398
4	1194490	0.83609
4	1194770	1.01332
4	1195110	1.32956
4	1195540	0.926978
4	1195910	1.09978
4	1196200	0.892328
4	1196450	0.945147
4	1196690	1.02988
4	1196900	0.997983
4	1197130	1.04753
4	1197340	0.959896
4	1197610	0.692012
4	1197810	1.0314
4	1198140	0.933263
4	1198390	0.714021
4	1198770	1.03858
4	1199020	0.978339
4	1199320	0.807457
4	1199570	0.821699
4	1199980	1.035
4	1200190	1.03924
4	1200700	0.833573
4	1201270	0.734381
4	1201630	0.82819
4	1202050	1.05082
4	1202290	1.16721
4	1202650	1.01931
4	1202830	0.977046
4	1202990	0.935705
4	1203320	0.919413
4	1203560	1.23792
4	1204180	0.924352
4	1204390	0.720539
4	1204770	0.885192
4	1205030	0.99541
4	1205310	1.06442
4	1205500	0.981637
4	1205680	1.02359
4	1205900	0.996254
4	1206190	0.926689
4	1206690	0.67503
4	1212600	1.50319
4	1212850	0.982768
4	1213020	0.957515
4	1213200	0.870269
4	1213500	0.308896
4	1213890	0.782725
4	1214310	0.904593
4	1214470	0.83479
4	1214770	1.12344
4	1215180	0.958064
4	1215580	1.0131
4	1215840	0.956408
4	1216060	0.967349
4	1216480	1.03597
4	1216850	0.93984
4	1217390	1.18381
4	1217610	1.01218
4	1218040	0.604419
4	1218300	0.77245
4	1218500	0.96818
4	1218750	1.03735
4	1219000	0.829016
4	1219310	0.785554
4	1219540	1.06119
4	1219850	0.768491
4	1220020	1.06225
4	1220370	1.03522
4	1220800	0.972926
4	1221300	0.905992
4	1221660	0.768972
4	1221910	0.986496
4	1222120	0.992918
4	1222390	0.936617
4	1222560	0.872607
4	1222790	0.884408
4	1223000	0.736858
4	1223300	1.06854
4	1223620	0.715787
4	1223820	0.841467
4	1224010	0.993827
4	1224230	0.966874
4	1224500	0.851397
4	1224730	0.989073
4	1224920	0.851768
4	1225340	1.00006
4	1225520	0.969451
4	1225990	0.984691
4	1226400	0.991142
4	1226580	1.00768
4	1226850	1.05377
4	1227250	2.15185
4	1227420	1.19661
4	1227610	1.09897
4	1227770	0.830595
4	1228000	0.981986
4	1228250	0.764413
4	1228640	1.04558
4	1228810	0.991923
4	1229070	1.05007
4	1229350	0.764407
4	1229610	0.936813
4	1229830	1.0534
4	1230390	0.727362
4	1230600	0.992419
4	1230860	1.05046
4	1231270	0.996802
4	1231430	0.84144
4	1231650	1.01351
4	1232000	1.11239
4	1232230	0.725751
4	1232410	1.25102
4	1232690	0.991732
4	1232980	1.00556
4	1233480	0.910415
4	1233740	0.939572
4	1233970	0.914127
4	1234130	0.888897
4	1234390	1.17597
4	1234620	0.895175
4	1235020	1.02554
4	1235490	1.03675
4	1235710	1.17262
4	1235950	0.961495
4	1236250	0.927342
4	1236560	0.955753
4	1236840	0.9685
4	1237340	1.08108
4	1237510	0.918569
4	1237770	0.912722
4	1237930	1.12487
4	1238330	1.12848
4	1238760	0.90088
4	1239230	0.903447
4	1239410	1.08905
4	1239660	0.851009
4	1239860	1.10397
4	1240060	1.07987
4	1240260	0.735378
4	1240470	1.12545
4	1240730	1.05255
4	1240980	1.07611
4	1241380	1.08468
4	1241720	0.774429
4	1241890	1.11011
4	1242100	1.01312
4	1242300	0.973746
4	1242620	1.1532
4	1242880	1.03853
4	1243160	0.926838
4	1245750	0.948297
4	1245930	1.09839
4	1246290	1.06292
4	1246600	0.884078
4	1246800	0.839259
4	1247080	1.06423
4	1247310	1.04907
4	1247510	0.987897
4	1247700	1.05752
4	1247970	1.13248
4	1248170	0.93127
4	1248550	0.933399
4	1248850	1.1075
4	1249010	1.05189
4	1249250	0.889616
4	1249420	0.937933
4	1249760	1.06169
4	1249970	0.97208
4	1250420	0.968742
4	1250580	1.0036
4	1250930	1.0833
4	1251120	0.972612
4	1251290	0.789251
4	1251470	1.12115
4	1251750	0.999312
4	1251960	0.961801
4	1252140	1.07577
4	1252470	0.92785
4	1252630	0.937343
4	1252880	1.13621
4	1253090	0.869246
4	1253520	1.00924
4	1254040	1.00616
4	1254290	0.965437
4	1254580	1.04286
4	1254860	1.09924
4	1255090	1.0183
4	1255260	1.0527
4	1255650	1.09172
4	1255940	1.0109
4	1256160	0.880217
4	1256440	1.13884
4	1256720	1.09244
4	1256900	1.01856
4	1257270	0.973516
4	1257570	0.7044
4	1257860	0.943466
4	1258070	0.723529
4	1258420	0.884164
4	1258590	1.11786
4	1258930	0.914277
4	1259190	1.06955
4	1259460	1.10279
4	1259670	1.00007
4	1260000	0.719438
4	1260170	1.1111
4	1260420	0.910678
4	1260710	1.20344
4	1261020	1.10772
4	1261370	0.958578
4	1261540	1.13422
4	1261860	1.00696
4	1262090	0.881034
4	1262370	0.997474
4	1262680	0.711254
4	1262870	0.696571
4	1263040	1.20322
4	1263250	0.961728
4	1263750	0.953813
4	1264000	0.922339
4	1264240	0.749292
4	1264400	1.12762
4	1264690	0.739423
4	1265070	0.918002
4	1265290	0.866721
4	1265460	1.00132
4	1265760	0.79942
4	1266030	0.844318
4	1266290	0.919165
4	1266560	1.0182
4	1266730	0.769201
4	1266950	0.946108
4	1267200	0.924422
4	1267450	0.890154
4	1267770	1.02101
4	1268030	0.936293
4	1268240	0.7071
4	1268730	0.825243
4	1269030	1.0568
4	1269390	1.01398
4	1269660	0.998436
4	1269900	0.986298
4	1270120	0.871949
4	1270340	0.718936
4	1270660	0.936352
4	1270930	0.946951
4	1271360	1.06687
4	1271620	0.884843
4	1271900	0.998739
4	1272150	0.920815
4	1272340	0.812256
4	1272700	0.747674
4	1272870	1.04458
4	1273200	0.612243
4	1273480	1.09151
4	1273660	1.0141
4	1273900	1.20927
4	1274280	0.987791
4	1274590	1.1246
4	1274830	0.999007
4	1275220	1.05973
4	1275470	0.880508
4	1275730	1.18879
4	1275970	1.14621
4	1276240	0.971961
4	1276460	0.938545
4	1276670	1.17025
4	1276920	1.00935
4	1277130	0.989184
4	1277460	1.03878
4	1277670	1.10913
4	1277990	1.16095
4	1278410	0.951065
4	1278620	0.989257
4	1279030	0.925415
4	1279380	0.873682
4	1279680	0.934893
4	1279900	1.00376
4	1280090	0.916563
4	1280280	1.00792
4	1280740	0.961178
4	1281090	1.07486
4	1281360	0.953729
4	1281790	0.76114
4	1282140	0.917926
4	1282480	1.51449
4	1282800	0.972913
4	1283280	0.88942
4	1283430	0.914717
4	1283920	0.841825
4	1284090	0.982029
4	1284260	0.887896
4	1284470	0.731795
4	1284630	1.00801
4	1284870	1.05925
4	1285170	0.961536
4	1285330	0.951008
4	1285600	0.940801
4	1285860	0.934284
4	1286160	1.1434
4	1286330	0.937324
4	1286540	1.30921
4	1286770	0.783023
4	1286960	0.88992
4	1287120	1.08615
4	1287450	1.78851
4	1287640	0.804025
4	1287820	0.920271
4	1288120	0.88576
4	1288510	0.860884
4	1288740	1.07973
4	1288930	0.985978
4	1289110	1.06723
4	1289400	0.943967
4	1289630	0.979149
4	1289960	1.05432
4	1290150	0.710294
4	1290400	1.15304
4	1290700	1.10546
4	1291260	0.739806
4	1291700	1.08046
4	1291900	0.880936
4	1292100	1.16948
4	1292270	1.06679
4	1292430	0.858005
4	1292730	1.0096
4	1292990	0.856517
4	1293540	0.883137
4	1293770	1.04371
4	1294010	0.960988
4	1294190	1.08771
4	1294420	1.03633
4	1294610	1.02779
4	1294970	0.853543
4	1295310	0.97627
4	1295640	0.934447
4	1296160	1.0925
4	1296470	1.0878
4	1296670	0.813914
4	1296950	0.797333
4	1297120	1.04979
4	1297530	1.19207
4	1297860	0.939563
4	1298370	1.06149
4	1298540	0.802683
4	1298750	1.16248
4	1298920	1.00642
4	1299340	1.11321
4	1299710	0.996453
4	1300030	1.00771
4	1300320	1.09372
4	1300680	1.11653
4	1300950	0.71823
4	1301220	1.07631
4	1301540	1.10177
4	1301770	0.976783
4	1302100	0.921671
4	1302330	0.958699
4	1302790	0.985393
4	1303090	1.18463
4	1303370	1.05064
4	1303610	1.04657
4	1303790	1.05748
4	1303990	1.16935
4	1304370	1.04904
4	1304590	1.01345
4	1304820	1.17835
4	1305080	0.884218
4	1305400	1.02104
4	1305590	0.77924
4	1305960	0.812636
4	1306300	1.00735
4	1306490	1.10538
4	1306660	0.832398
4	1306940	1.09537
4	1307400	1.15433
4	1307680	1.09113
4	1308580	1.31346
4	1308820	0.963465
4	1308980	1.11015
4	1309140	0.969981
4	1309390	2.86502
4	1309730	0.92777
4	1310120	0.955896
4	1310370	1.11162
4	1310670	1.02192
4	1310950	1.10594
4	1311110	0.901113
4	1311340	0.93298
4	1311740	1.09859
4	1312000	1.00005
4	1312330	0.805365
4	1312600	1.07497
4	1312950	1.28141
4	1313140	0.689845
4	1313300	0.969197
4	1313710	1.08571
4	1313950	1.24715
4	1314170	0.786694
4	1314390	1.0288
4	1314760	1.19018
4	1314950	0.901676
4	1315220	1.11229
4	1315460	1.14523
4	1315880	1.00947
4	1316220	0.912932
4	1316460	1.10091
4	1316710	0.983285
4	1317080	1.10551
4	1317310	1.02703
4	1317660	0.824895
4	1317850	0.932038
4	1318120	1.06835
4	1318630	0.920056
4	1318800	0.974221
4	1319050	0.869169
4	1319300	1.09894
4	1319560	1.01361
4	1319810	0.967069
4	1320050	1.04313
4	1320370	0.964402
4	1320550	0.92968
4	1320870	0.883399
4	1321060	0.815995
4	1321550	0.978595
4	1321870	0.87432
4	1322140	0.870397
4	1322340	1.08894
4	1322600	0.945625
4	1322790	0.867957
4	1323210	0.657657
4	1323490	1.04084
4	1323740	0.693886
4	1323920	0.855196
4	1324160	0.96059
4	1324500	1.27892
4	1324740	0.89359
4	1325050	1.00146
4	1325250	0.982547
4	1325430	1.19388
4	1325730	1.13077
4	1326070	1.21288
4	1326350	1.00904
4	1326640	1.03056
4	1326920	1.03785
4	1327110	1.01675
4	1327440	0.809927
4	1327650	0.961058
4	1327920	1.08185
4	1328100	0.97128
4	1328270	0.956263
4	1328580	1.0178
4	1328790	0.889884
4	1328970	1.19841
4	1329180	0.981199
4	1329550	0.997171
4	1330020	1.03626
4	1330240	1.04953
4	1330440	0.88588
4	1330620	0.645844
4	1330800	0.906801
4	1331100	0.846645
4	1331410	1.02169
4	1331680	0.960117
4	1331870	1.06448
4	1332280	0.983264
4	1332600	0.999468
4	1333030	1.16393
4	1333480	1.06534
4	1333670	0.645048
4	1333820	1.09106
4	1334290	0.936237
4	1334770	0.976423
4	1335260	0.949562
4	1335460	0.958705
4	1335780	1.035
4	1336070	0.963446
4	1336250	2.62276
4	1336420	1.02904
4	1336650	0.946265
4	1336930	0.816044
4	1337160	1.03397
4	1337480	1.38918
4	1337680	0.740391
4	1338050	1.00409
4	1338270	1.12944
4	1338520	0.604287
4	1338980	1.01569
4	1339150	0.794476
4	1339380	0.991293
4	1339630	1.05797
4	1339810	1.08054
4	1340110	0.749331
4	1340380	0.593842
4	1340590	1.07934
4	1340900	0.951648
4	1341150	1.03335
4	1341340	0.852423
4	1341710	1.02202
4	1341980	0.943054
4	1342190	0.96038
4	1342360	1.21632
4	1342900	1.02748
4	1343260	0.982776
4	1343520	1.03876
4	1343780	1.1106
4	1344000	0.98015
4	1344350	0.998672
4	1344550	0.96604
4	1344860	0.819099
4	1345040	0.960836
4	1345360	0.726342
4	1345610	0.889105
4	1345880	0.812344
4	1346160	0.76235
4	1346320	1.01201
4	1346500	1.18735
4	1346790	1.13398
4	1347300	0.982074
4	1347480	1.26652
4	1347650	1.09868
4	1347980	0.879565
4	1348230	1.13001
4	1348500	0.670887
4	1348730	0.895277
4	1348990	0.829926
4	1349410	0.898465
4	1349600	1.09075
4	1349940	1.03723
4	1350270	1.07957
4	1350540	0.990799
4	1350860	1.17729
4	1351230	1.15029
4	1351460	1.112
4	1351860	1.02657
4	1352030	1.22191
4	1352570	1.02399
4	1353010	1.18244
4	1353380	0.980988
4	1353560	0.885761
4	1353750	1.03232
4	1353940	1.32197
4	1354280	1.01084
4	1354470	1.10182
4	1354780	1.08953
4	1355130	1.11183
4	1355400	1.04485
4	1355640	1.04
4	1355930	1.13616
4	1356210	0.936991
4	1356410	1.24454
4	1356680	1.05323
4	1357200	0.984651
4	1357400	1.10745
4	1357670	1.02923
4	1357870	0.963137
4	1358060	1.10176
4	1358350	0.837282
4	1358660	1.06944
4	1358950	1.0545
4	1359210	1.00349
4	1359490	1.07322
4	1359720	1.11191
4	1360040	0.791801
4	1360340	0.760762
4	1360570	1.04533
4	1361020	0.978468
4	1361220	0.845216
4	1361550	1.18384
4	1361720	0.934992
4	1362120	0.775432
4	1362400	0.952065
4	1362630	1.06079
4	1362820	1.30242
4	1363170	1.02534
4	1363550	0.966528
4	1363860	0.867733
4	1364290	1.15921
4	1364490	1.06356
4	1364860	1.00038
4	1365170	0.932388
4	1365350	0.948263
4	1365650	0.855994
4	1365840	1.023
4	1366010	0.875528
4	1366230	1.02278
4	1366510	0.974394
4	1366870	0.782899
4	1367050	0.99398
4	1367330	0.664774
4	1367490	0.953494
4	1367710	1.1845
4	1368090	0.832098
4	1368350	1.0219
4	1368760	1.17655
4	1368970	0.937686
4	1369130	0.942134
4	1369290	1.0738
4	1369610	0.972081
4	1369880	1.14418
4	1370070	0.894318
4	1370300	1.09194
4	1370830	0.842457
4	1371080	1.01223
4	1371380	0.807649
4	1371670	1.10963
4	1371920	1.29682
4	1372150	0.75595
4	1372340	0.842387
4	1372730	0.819295
4	1373090	0.990115
4	1373650	0.928471
4	1373910	0.967583
4	1374080	1.16338
4	1374320	0.952738
4	1374580	0.855595
4	1375050	1.1056
4	1375320	0.650147
4	1375560	0.863849
4	1375910	0.885446
4	1376270	0.967108
4	1376490	0.841829
4	1377180	0.955745
4	1377470	0.841553
4	1377690	0.627212
4	1377860	0.68535
4	1378340	0.982311
4	1378710	1.0136
4	1379060	1.16079
4	1379240	0.963902
4	1379480	0.673476
4	1379730	1.06633
4	1380040	1.084
4	1380200	0.906173
4	1380580	0.987004
4	1380760	0.869786
4	1381000	0.810635
4	1381310	1.03539
4	1381550	0.963212
4	1381720	0.936445
4	1382100	0.991096
4	1382420	1.09801
4	1382710	2.48299
4	1383030	1.01169
4	1383230	1.02988
4	1383530	1.00905
4	1383710	0.960113
4	1384060	0.842809
4	1384230	1.05654
4	1384530	0.846755
4	1384850	0.912804
4	1385110	1.11168
4	1385430	0.917618
4	1385730	0.864858
4	1386000	1.0115
4	1386360	1.18149
4	1386910	1.04703
4	1387120	0.688418
4	1387320	1.07059
4	1387700	0.972644
4	1387870	1.06633
4	1388070	1.08807
4	1388280	0.853419
4	1388580	1.0338
4	1388850	0.836804
4	1389060	0.841512
4	1389400	0.906632
4	1389720	0.962408
4	1389940	0.790916
4	1390250	0.945768
4	1390560	1.00253
4	1390860	1.09552
4	1391210	0.96632
4	1391660	1.19232
4	1391850	0.801659
4	1392100	0.807332
4	1392300	0.75134
4	1392700	0.952928
4	1392860	0.705806
4	1393020	1.05908
4	1393390	1.0692
4	1393820	0.962956
4	1394030	1.05443
4	1394250	0.916221
4	1394500	0.771158
4	1394760	1.03859
4	1395100	0.587645
4	1395430	1.00489
4	1395890	0.856225
4	1396200	0.781065
4	1396420	1.05407
4	1396580	0.853141
4	1396990	0.934528
4	1397220	0.975881
4	1397420	0.844038
4	1397650	0.930488
4	1397900	1.06633
4	1398210	1.06174
4	1398520	1.0259
4	1398860	0.829631
4	1399020	1.01818
4	1399260	0.772302
4	1399490	1.12973
4	1399730	0.957988
4	1399920	1.02234
4	1400180	0.866947
4	1400410	0.999031
4	1400750	1.11162
4	1401010	1.11301
4	1401270	1.06241
4	1401480	1.16302
4	1401670	0.967775
4	1401880	1.15106
4	1402080	0.942289
4	1402430	1.05863
4	1402680	0.86536
4	1402880	1.08541
4	1403060	1.01712
4	1403440	1.08336
4	1403600	1.04576
4	1403860	1.12763
4	1404170	0.959498
4	1404500	1.11612
4	1404830	1.04389
4	1405020	1.19027
4	1405200	1.01175
4	1405540	1.04222
4	1405930	1.377
4	1406150	0.995158
4	1406490	0.960608
4	1406720	1.02359
4	1406930	0.812486
4	1407260	0.832443
4	1407430	1.01677
4	1407710	1.13705
4	1407970	1.04449
4	1408160	0.932409
4	1408370	1.01868
4	1408640	1.01681
4	1408930	1.04244
4	1409110	1.07277
4	1409480	0.895593
4	1409760	1.01598
4	1410040	0.919154
4	1410420	1.06109
4	1410630	1.26555
4	1410930	0.935894
4	1411130	1.10602
4	1411330	0.989846
4	1411620	1.06341
4	1411780	0.941476
4	1411960	0.934875
4	1412250	0.982199
4	1412650	1.00306
4	1412990	1.29178
4	1413280	0.7681
4	1413470	1.03082
4	1413770	1.03244
4	1414260	0.89824
4	1414440	0.986734
4	1414630	1.00405
4	1414790	0.975222
4	1415050	0.707924
4	1415280	0.97394
4	1415550	0.848921
4	1415830	1.00332
4	1416280	1.17055
4	1416470	1.11192
4	1416870	0.961942
4	1417150	0.8673
4	1417380	0.999845
4	1417570	0.814955
4	1418160	1.05146
4	1418340	1.00218
4	1418540	0.813292
4	1418730	1.05994
4	1418920	1.003
4	1419290	0.906569
4	1419680	0.712935
4	1419950	2.47419
4	1420140	0.953091
4	1420360	1.071
4	1420620	0.987336
4	1420980	1.10932
4	1421230	1.03099
4	1421470	0.954024
4	1421840	1.01178
4	1422040	1.05421
4	1422300	0.962676
4	1422580	0.982965
4	1422750	0.720838
4	1423070	0.912334
4	1423300	1.01137
4	1423480	0.913924
4	1423710	0.919037
4	1423900	1.01443
4	1424080	1.01268
4	1424360	1.00369
4	1424610	0.922552
4	1424910	0.863858
4	1425340	0.955989
4	1425520	1.15237
4	1425680	0.978861
4	1425990	0.903879
4	1426270	1.03333
4	1426800	1.06769
4	1427240	0.807311
4	1427460	1.17851
4	1427710	2.36379
4	1428130	1.03942
4	1428430	1.01132
4	1428590	0.694496
4	1428760	0.929704
4	1428950	1.01956
4	1429130	0.935946
4	1429470	0.774988
4	1429680	1.03129
4	1429920	0.84948
4	1430260	0.866505
4	1430540	1.14179
4	1430790	0.744216
4	1431030	0.958405
4	1431380	0.962455
4	1431890	0.814173
4	1432190	1.18836
4	1432380	0.839697
4	1432700	1.16163
4	1433110	1.0123
4	1433330	0.951286
4	1433790	1.01818
4	1434080	1.02186
4	1434390	1.03
4	1434640	1.04595
4	1434940	0.886808
4	1435190	0.935171
4	1435490	0.921851
4	1435830	1.07596
4	1435990	0.917701
4	1436350	0.563696
4	1436780	0.787041
4	1437090	1.1456
4	1437650	0.977893
4	1437880	1.03909
4	1438110	0.89272
4	1438500	0.960059
4	1438750	1.09216
4	1438940	0.779322
4	1439210	0.99709
4	1439590	1.0933
4	1439800	1.01789
4	1440140	0.896418
4	1440350	1.135
4	1440660	0.955045
4	1440950	0.915758
4	1441190	0.624299
4	1441510	1.12638
4	1441790	0.976119
4	1442090	1.02859
4	1442420	1.13999
4	1442760	0.993192
4	1443230	1.06683
4	1443380	0.969382
4	1443560	1.06535
4	1443760	0.641105
4	1443960	1.00941
4	1444310	1.17896
4	1444530	0.777818
4	1444800	0.71076
4	1444990	0.90689
4	1445330	1.10596
4	1445510	1.00356
4	1445770	1.14079
4	1446040	1.04879
4	1446340	1.01237
4	1446680	1.11382
4	1446990	1.21305
4	1447360	0.955477
4	1447580	0.789392
4	1447800	1.28404
4	1448120	1.07003
4	1448410	0.924755
4	1448720	1.29238
4	1448960	0.865632
4	1449140	1.24766
4	1449360	0.939652
4	1449540	1.0448
4	1449730	1.18511
4	1450000	1.12072
4	1450190	1.00919
4	1450570	0.793522
4	1450920	0.965337
4	1451300	0.995534
4	1451690	1.03388
4	1451940	0.750634
4	1452270	0.806896
4	1452610	1.03362
4	1452940	0.909562
4	1453180	0.970877
4	1453450	1.01301
4	1453610	0.856158
4	1453810	1.14939
4	1454110	0.762537
4	1454440	0.90093
4	1454640	1.18538
4	1455040	0.956019
4	1455260	0.860624
4	1455570	0.883859
4	1456030	0.970414
4	1456320	1.11707
4	1456500	1.10889
4	1456720	0.999693
4	1456980	0.980784
4	1457340	1.09858
4	1457540	0.819919
4	1457830	1.03583
4	1457990	0.813332
4	1458290	1.0377
4	1458490	0.986801
4	1458660	0.794919
4	1458980	1.02359
4	1459160	1.06698
4	1459350	1.09454
4	1459710	1.07758
4	1460010	1.01394
4	1460310	1.04282
4	1460540	1.18218
4	1460740	1.08327
4	1461010	1.11826
4	1461320	0.726972
4	1461670	1.14608
4	1461890	1.1702
4	1462070	1.11715
4	1462340	1.07932
4	1462730	0.79073
4	1462940	0.989066
4	1463160	1.01465
4	1463350	1.04588
4	1463560	1.09815
4	1463930	0.899579
4	1464230	1.15031
4	1464990	1.19729
4	1465170	1.14419
4	1465360	0.759677
4	1465620	0.949902
4	1465970	0.800758
4	1466480	0.841954
4	1466740	0.830646
4	1466950	0.950705
4	1467230	0.984299
4	1467520	0.780022
4	1467710	0.910294
4	1468010	1.15007
4	1468210	0.806668
4	1468530	1.07076
4	1468720	1.12568
4	1469110	1.07663
4	1469280	1.04685
4	1469590	0.990916
4	1469950	1.0589
4	1470180	0.808799
4	1470360	1.04432
4	1470660	0.917796
4	1470840	0.782039
4	1471210	0.717481
4	1471530	0.945817
4	1471750	0.884826
4	1471930	0.914361
4	1472230	0.964342
4	1472380	1.05615
4	1472580	1.0237
4	1472790	0.971688
4	1473090	1.02851
4	1473330	1.0012
4	1473560	1.03694
4	1473870	1.05054
4	1474120	1.07712
4	1474340	0.999137
4	1474520	0.832984
4	1474720	0.913303
4	1474950	1.16513
4	1475120	0.928396
4	1475370	1.20313
4	1475670	0.880122
4	1475920	0.888249
4	1476150	0.69168
4	1476350	0.850298
4	1476590	0.967294
4	1477020	1.06723
4	1477240	0.875098
4	1477480	0.996955
4	1477800	0.955459
4	1477970	0.795372
4	1478550	0.949158
4	1478730	1.15312
4	1478940	1.13871
4	1479240	1.02769
4	1479470	0.951414
4	1479640	0.386701
4	1479950	1.01217
4	1480260	1.04331
4	1480600	1.05176
4	1480930	1.11507
4	1481170	0.750448
4	1481420	0.903107
4	1482000	0.967593
4	1482200	1.03268
4	1482500	1.10772
4	1482770	1.03197
4	1483170	0.984932
4	1483470	1.17414
4	1483650	1.19922
4	1483990	0.997975
4	1484230	1.06137
4	1484490	1.00397
4	1484700	1.2605
4	1484930	0.74939
4	1485330	1.08317
4	1485610	1.07018
4	1485880	0.987379
4	1486060	0.947552
4	1486380	1.11398
4	1486560	0.995107
4	1486920	1.22379
4	1487120	1.036
4	1487340	0.88301
4	1487680	0.939813
4	1487920	1.18563
4	1488370	1.1085
4	1488590	1.03221
4	1488910	0.887966
4	1489120	1.05583
4	1489410	1.02225
4	1489580	1.0575
4	1490020	1.16157
4	1490260	0.858715
4	1490520	0.738189
4	1490830	0.858228
4	1491120	0.876207
4	1491330	0.916602
4	1491600	1.08992
4	1491760	1.072
4	1491930	1.05818
4	1492130	0.9004
4	1492530	0.959618
4	1493010	1.07804
4	1493290	1.11503
4	1493650	0.997577
4	1493910	0.926218
4	1494070	0.941336
4	1494240	0.999509
4	1494440	0.727368
4	1494850	0.991146
4	1495200	0.927002
4	1495360	0.889306
4	1495530	0.930403
4	1495760	0.991146
4	1496100	1.01984
4	1496650	1.09869
4	1496890	0.957414
4	1497060	0.914421
4	1497330	1.00966
4	1497500	0.738148
4	1497870	1.14881
4	1498040	1.05086
4	1498340	0.761576
4	1498540	1.1029
4	1498920	0.893272
4	1499190	0.924569
4	1499430	1.13121
4	1499870	1.09479
4	1500240	1.00199
4	1500440	1.16164
4	1500670	1.13508
4	1500960	1.0856
4	1501150	1.18469
4	1501320	0.96456
4	1501700	1.07407
4	1501870	0.94288
4	1502120	1.28946
4	1502410	0.982788
4	1502680	1.10836
4	1502870	1.07285
4	1503230	0.947185
4	1503480	0.85947
4	1503760	0.907051
4	1504050	1.05373
4	1504480	1.40894
4	1504710	1.05544
4	1504900	1.16948
4	1505280	1.05885
4	1505550	1.19713
4	1505840	1.07611
4	1506020	0.632331
4	1506190	1.13542
4	1506400	0.93027
4	1506600	1.13535
4	1506890	1.37143
4	1507140	0.793428
4	1507370	1.07216
4	1507610	1.10488
4	1507870	0.864532
4	1508500	0.798111
4	1509020	1.12688
4	1509390	0.731668
4	1509600	1.08686
4	1509800	0.973076
4	1510040	1.27451
4	1510340	0.933495
4	1510500	0.932607
4	1510760	0.641705
4	1510960	0.92658
4	1511120	0.705072
4	1511320	1.03081
4	1511760	0.85138
4	1512070	0.715359
4	1512380	1.01295
4	1512570	0.928703
4	1512990	1.06483
4	1513330	0.94332
4	1513550	1.0724
4	1513730	1.22135
4	1514080	1.12037
4	1514240	1.06765
4	1514540	0.9956
4	1514840	0.981589
4	1515070	0.906106
4	1515470	1.28053
4	1515820	0.928172
4	1516000	1.00857
4	1516190	0.783245
4	1516570	1.04618
4	1516790	0.924222
4	1517100	0.894655
4	1517300	1.03612
4	1517500	0.860707
4	1517870	1.05226
4	1518080	1.11811
4	1518320	0.71677
4	1518480	0.889854
4	1518800	0.902383
4	1519110	1.01059
4	1519380	1.01981
4	1519570	0.909657
4	1519730	1.15628
4	1520010	0.882844
4	1520190	0.954427
4	1520400	1.00344
4	1520710	0.850476
4	1521000	0.785402
4	1521270	0.964436
4	1521460	1.02999
4	1521640	1.04481
4	1521850	1.24652
4	1522080	0.996753
4	1522370	1.06319
4	1522580	1.08191
4	1522750	1.03702
4	1523160	1.14599
4	1524150	0.692748
4	1524250	0.743438
4	1525150	0.281583
4	1525330	1.05528
5	4091	0.933784
5	6328	0.240978
5	6561	0.430037
5	6794	0.518611
5	6994	0.58195
5	7275	0.948379
5	7448	0.948562
5	7641	0.866722
5	7945	0.979694
5	8146	1.10196
5	8392	1.10855
5	8554	0.897198
5	8747	1.09278
5	9027	1.01335
5	9347	1.00256
5	9703	1.14589
5	9900	1.16972
5	10230	0.88592
5	10458	1.05288
5	10627	1.49435
5	10901	1.18318
5	11247	0.860361
5	11570	1.14237
5	11740	1.09501
5	12100	1.1754
5	12260	1.08862
5	12592	0.960675
5	13033	1.08849
5	13208	0.975967
5	13413	0.989844
5	13702	1.1533
5	14041	0.940415
5	14219	1.04666
5	14517	1.03917
5	14865	1.18674
5	15160	1.02415
5	15335	1.0442
5	15635	0.880715
5	15868	1.12928
5	16309	0.638903
5	16567	0.784567
5	16822	0.695863
5	17201	0.987676
5	17418	1.06452
5	17626	0.71697
5	17815	0.993917
5	18235	1.0568
5	18436	1.04382
5	18894	0.984263
5	19162	0.937338
5	19368	1.14543
5	19528	1.13403
5	21271	0.927762
5	21439	0.996174
5	23215	1.02698
5	23418	0.770291
5	23663	0.975972
5	23937	0.721906
5	24337	0.723814
5	24520	1.04267
5	24891	0.981842
5	25153	0.941113
5	25332	0.640751
5	25501	0.91083
5	25839	0.953522
5	26146	0.98938
5	26372	0.829242
5	26657	1.04856
5	26825	0.962714
5	27013	1.01223
5	27235	0.743367
5	27455	1.03941
5	27646	1.0301
5	27893	0.853962
5	28079	1.16878
5	28261	1.99694
5	28476	1.08339
5	28646	0.985799
5	28819	1.0928
5	29198	1.04117
5	29370	0.983556
5	29577	2.48134
5	29787	1.01409
5	30020	0.673693
5	30292	0.98655
5	30509	0.909985
5	30812	1.0074
5	31050	0.997674
5	31247	1.11786
5	31753	1.03109
5	32134	0.928715
5	32376	0.99802
5	32748	1.02246
5	33016	1.0297
5	33337	0.960586
5	33536	0.705704
5	33700	0.953583
5	33914	1.04925
5	34134	0.967199
5	34474	1.1275
5	34696	1.09018
5	34943	1.09365
5	35399	1.02288
5	35705	0.987765
5	35868	0.969765
5	36198	1.19691
5	36368	0.966559
5	36541	0.978144
5	36918	0.961962
5	37242	1.07556
5	37718	1.12908
5	38120	1.10701
5	38326	1.02188
5	38484	1.02997
5	38791	1.01007
5	39169	1.02066
5	39375	0.941956
5	39618	1.02496
5	39943	0.992807
5	40124	1.07389
5	40337	0.828593
5	40787	2.04404
5	40965	1.08508
5	41137	0.913992
5	41302	0.866598
5	41767	0.759309
5	41945	0.904977
5	42179	1.05695
5	42349	2.44423
5	42736	1.00769
5	43121	0.744087
5	43582	0.785381
5	43760	0.887774
5	43945	0.949412
5	44107	1.03609
5	44276	1.00965
5	44436	1.12727
5	44685	0.931456
5	45027	1.14483
5	45246	1.01803
5	45480	0.816337
5	45693	0.625821
5	45922	0.973667
5	46204	1.00785
5	46384	1.15593
5	46759	0.92686
5	47111	0.844697
5	47627	1.13243
5	47857	1.19615
5	48147	0.957147
5	48558	1.05594
5	48749	1.10176
5	49005	1.02331
5	49225	1.16576
5	49600	0.983661
5	49899	0.942977
5	50099	1.02846
5	50313	1.04288
5	50487	0.739802
5	50699	0.824361
5	50964	1.1291
5	51153	0.845048
5	51342	1.12765
5	51581	1.01687
5	51920	1.15284
5	52137	1.09323
5	52302	0.998938
5	52588	1.03991
5	53059	0.897438
5	53283	1.05621
5	53645	1.05418
5	53973	1.0237
5	54248	0.949409
5	54531	0.996478
5	54815	1.08985
5	55179	1.07531
5	55402	0.927042
5	55586	0.948611
5	55808	1.05262
5	56138	1.00743
5	56392	1.14458
5	56653	0.981093
5	57086	1.02311
5	57297	0.942709
5	57589	1.16643
5	57753	1.00848
5	58303	1.02167
5	58471	0.996734
5	58635	0.739624
5	59038	1.11502
5	59274	0.92264
5	59727	0.905209
5	60005	0.96434
5	60282	1.06002
5	60608	1.05712
5	60914	1.02553
5	61223	1.2041
5	61541	0.891153
5	61834	1.04292
5	62010	0.894461
5	62494	0.981473
5	62791	1.06703
5	63135	1.08689
5	63446	1.15273
5	63662	0.98542
5	64236	0.981076
5	64619	0.995952
5	64891	1.02255
5	65072	0.946876
5	65377	1.10476
5	65640	1.03309
5	65849	0.936803
5	66071	1.133
5	66378	0.840767
5	66546	0.812627
5	66866	0.63612
5	67279	1.12441
5	67589	1.14435
5	67837	0.899161
5	68048	1.00624
5	68325	1.00686
5	68525	0.90853
5	68926	1.13047
5	69361	1.18183
5	69614	1.01641
5	69899	0.859666
5	70168	0.871177
5	70428	1.09366
5	70860	0.882886
5	71102	0.931067
5	71417	1.23868
5	71732	1.04345
5	72015	1.12278
5	72275	1.09735
5	72525	1.12253
5	72747	1.13034
5	73044	1.05491
5	73299	0.863779
5	73577	1.08463
5	73745	1.01213
5	73967	0.986425
5	74238	0.884231
5	74545	1.10396
5	74815	1.35162
5	75165	0.878373
5	75587	1.08837
5	75858	1.07948
5	76034	1.00564
5	76493	1.92166
5	76813	1.07597
5	77038	1.13086
5	77294	1.03223
5	77506	1.01544
5	77961	0.9354
5	78255	0.871715
5	78650	1.07131
5	79004	1.00378
5	79184	0.972258
5	79466	1.10886
5	79648	0.935048
5	79841	0.874954
5	80102	1.01214
5	80475	1.18167
5	80819	0.704069
5	81133	1.24636
5	81385	1.05468
5	81730	1.10722
5	82071	0.771393
5	82513	0.954984
5	82780	1.09301
5	83066	0.892143
5	83234	0.893093
5	83400	1.03088
5	83618	0.736661
5	83808	1.00941
5	84108	0.963567
5	84367	0.884726
5	84555	0.806822
5	84842	1.09887
5	85041	1.07327
5	85428	0.953292
5	85620	0.702645
5	85840	1.05134
5	86177	0.984479
5	86391	1.1887
5	86576	1.15209
5	87035	1.03309
5	87228	0.820132
5	87577	0.97978
5	88029	0.700868
5	88214	1.08646
5	88447	1.10348
5	88630	1.10687
5	88902	1.07538
5	89217	0.939648
5	89377	1.03057
5	89572	0.940801
5	89848	0.988809
5	90056	1.03538
5	90346	0.966127
5	90557	0.774677
5	91040	1.07025
5	91201	1.07747
5	91396	0.899523
5	91668	1.01907
5	91878	0.968148
5	92425	0.959223
5	92673	1.19434
5	93024	0.966573
5	93367	1.03167
5	93605	0.870566
5	93855	1.00836
5	94093	1.02828
5	94366	1.05609
5	94670	1.07169
5	94910	1.21704
5	95275	0.756418
5	95440	1.00882
5	95643	1.01773
5	96057	1.24285
5	96419	1.02728
5	96679	1.11033
5	96864	1.00208
5	97106	0.753795
5	97423	0.947057
5	97619	0.999074
5	97849	1.07312
5	98205	1.10164
5	98563	1.07212
5	98783	0.687584
5	99123	1.01195
5	99430	0.935416
5	99589	1.07502
5	99858	0.980055
5	100059	0.86928
5	100233	1.00265
5	100532	1.13014
5	100913	0.974938
5	101148	0.973284
5	101370	0.923697
5	101537	1.01732
5	101874	1.16387
5	102134	1.08397
5	102651	0.762804
5	102829	0.979013
5	103177	0.946657
5	103336	1.21152
5	103600	1.05295
5	103856	1.25421
5	104035	1.01673
5	104486	1.29344
5	104705	0.964253
5	104905	0.79822
5	105156	0.91727
5	105443	1.01667
5	105769	1.11906
5	106030	0.760836
5	106206	0.710951
5	106437	1.05973
5	106633	1.20409
5	106926	0.796951
5	107285	0.947773
5	107564	0.992217
5	107867	1.03886
5	108038	0.852823
5	108340	0.975944
5	108723	1.02533
5	108904	1.06073
5	109227	1.09218
5	109506	1.10323
5	109913	1.21968
5	110286	1.05445
5	110449	1.09387
5	110621	1.2747
5	110881	1.19764
5	111327	0.406018
5	111614	0.948328
5	111821	1.06294
5	112093	1.0604
5	112527	1.1988
5	112823	1.05492
5	113172	1.07328
5	113596	0.758844
5	113807	0.967529
5	114045	0.762558
5	114352	1.09806
5	114581	0.802119
5	115068	0.836668
5	115299	0.937538
5	115461	0.976848
5	115765	0.760226
5	116168	1.09876
5	116430	1.06692
5	116606	0.809183
5	116858	1.06624
5	117119	1.08245
5	117327	0.90132
5	117587	1.00737
5	117846	0.892637
5	118137	0.951208
5	118460	0.929423
5	118697	1.05249
5	118869	1.10267
5	119163	0.963879
5	119519	1.01539
5	119781	0.86916
5	119995	0.965039
5	120253	1.00152
5	120430	1.14084
5	120599	1.04799
5	120842	0.78043
5	121012	0.866868
5	121719	1.14758
5	122127	1.16385
5	122314	1.07378
5	122766	2.58562
5	122996	1.08339
5	123161	1.21267
5	123467	1.01245
5	123639	0.955191
5	123968	0.881965
5	124135	0.73566
5	124361	0.805241
5	124643	0.939759
5	124893	1.08759
5	125111	0.937862
5	125743	1.06477
5	126018	0.969033
5	126346	0.874326
5	126581	0.912618
5	127027	0.92112
5	127482	1.22459
5	127791	1.27688
5	127971	0.995159
5	128170	1.22679
5	128501	1.01883
5	128758	0.809006
5	128931	1.10157
5	129104	1.18409
5	129496	0.892512
5	129990	1.19952
5	130362	1.06142
5	130813	0.956181
5	131066	1.06201
5	131405	1.11041
5	131663	1.0345
5	131985	1.08217
5	132191	0.812755
5	132356	0.765409
5	132650	0.863177
5	132815	0.955738
5	133147	1.10666
5	133664	0.783411
5	133946	1.0704
5	134145	0.828237
5	134487	0.997951
5	134801	1.05849
5	135022	1.09215
5	135186	1.05461
5	135349	1.35275
5	135539	0.952019
5	135975	1.37723
5	136226	1.05867
5	136434	0.835404
5	136797	1.08901
5	137124	1.08602
5	137336	0.972729
5	137574	0.849066
5	137839	1.2528
5	138196	0.944664
5	138754	1.16847
5	138972	0.849844
5	139201	0.984708
5	139421	1.33125
5	139672	0.699548
5	139921	0.944422
5	140275	0.906804
5	140519	1.0494
5	140918	0.947618
5	141225	0.952433
5	141399	0.890191
5	141843	1.03091
5	142049	1.19815
5	142258	0.959969
5	142515	1.03855
5	142847	0.852682
5	143034	1.13212
5	143426	0.884265
5	143750	0.985883
5	144031	0.93804
5	144552	1.00644
5	145018	1.0891
5	145344	1.07086
5	145528	0.679132
5	145695	0.958047
5	145933	1.06658
5	146123	1.06072
5	146366	0.729184
5	146557	1.03269
5	146731	0.813333
5	146946	0.913527
5	147140	0.735182
5	147441	0.790789
5	147785	1.01325
5	148211	1.02233
5	148374	1.33711
5	148757	0.989718
5	148917	0.70807
5	149127	0.7624
5	149354	0.936886
5	149734	1.12526
5	149911	0.96154
5	150110	0.98508
5	150279	0.921234
5	150585	1.11495
5	150742	1.04201
5	151093	1.1811
5	151302	0.96773
5	151611	1.17338
5	151887	0.693994
5	152238	1.30282
5	152596	1.03677
5	152955	1.18003
5	153192	1.11163
5	153456	0.710766
5	153899	1.10101
5	154342	1.10291
5	154700	1.03904
5	154997	0.959044
5	155193	0.944921
5	155418	1.05756
5	155871	1.12375
5	156205	0.971922
5	156493	0.829014
5	156885	1.08513
5	157233	1.13943
5	157497	1.16844
5	157853	0.749394
5	158059	1.02459
5	158290	0.986829
5	158496	1.11834
5	159101	1.03051
5	159382	1.05531
5	159558	1.14843
5	159851	0.978434
5	160364	1.11489
5	160786	1.05948
5	161044	1.03928
5	161296	1.25616
5	161544	0.730589
5	161983	1.10078
5	162266	1.0503
5	162572	1.15812
5	162831	0.963078
5	163030	1.06713
5	163405	0.878317
5	163741	0.864458
5	163930	1.08155
5	164230	1.09543
5	164533	1.18125
5	164753	0.998282
5	164942	0.823843
5	165146	0.952079
5	165511	0.928503
5	165674	1.18631
5	165883	1.0955
5	166049	0.733833
5	166480	1.02275
5	166756	1.03945
5	167034	1.07353
5	167230	1.11499
5	167452	1.03941
5	168018	1.03088
5	168311	1.0368
5	168529	1.03746
5	168883	1.21348
5	169229	1.10765
5	169465	0.972229
5	169658	0.872332
5	169871	0.877529
5	170172	0.792232
5	170534	0.895135
5	170882	1.13839
5	171221	0.958709
5	171564	0.949851
5	171829	1.15955
5	172223	1.09685
5	172458	0.997061
5	172811	1.21655
5	172986	0.750065
5	173426	0.849173
5	173644	1.04029
5	173883	0.927881
5	174167	0.730267
5	174335	1.13251
5	174520	0.924365
5	174878	0.979186
5	175152	0.954447
5	175368	1.08712
5	175564	0.687762
5	175885	1.03136
5	176068	0.976375
5	176337	1.24387
5	176513	1.27775
5	176986	0.607726
5	177233	1.00517
5	177553	0.927541
5	177946	1.30042
5	178163	0.982048
5	178406	1.03608
5	178614	1.00841
5	179146	1.11415
5	179333	0.774559
5	179637	0.671487
5	179870	1.13011
5	180181	1.05296
5	180412	1.06373
5	180622	1.13117
5	180812	1.11145
5	181043	1.06719
5	181202	1.10568
5	181365	1.1048
5	181536	1.18682
5	181787	1.21577
5	182051	0.712953
5	182223	1.18424
5	182400	1.11656
5	182706	1.23692
5	182949	1.00614
5	183377	1.0764
5	183602	1.11436
5	183896	1.23367
5	184266	0.8752
5	184516	1.0303
5	184794	0.959973
5	184960	1.23877
5	185197	1.21123
5	185415	1.05722
5	185623	0.991223
5	185919	1.05473
5	186182	1.12948
5	186532	1.12489
5	186838	0.978462
5	187048	1.17708
5	187319	1.11227
5	187536	1.06152
5	187864	1.0134
5	188128	1.01435
5	188324	1.03552
5	188592	1.11509
5	188944	1.11243
5	189127	0.997393
5	189310	0.933497
5	189616	0.959279
5	189792	1.20558
5	189972	1.02787
5	190414	1.01351
5	190875	0.792408
5	191269	0.957002
5	191553	0.981547
5	191723	1.06206
5	191927	1.16349
5	192143	0.970068
5	192625	0.85238
5	192908	0.818947
5	193084	0.940338
5	193308	1.02107
5	193713	0.968567
5	193928	1.0123
5	194147	0.965187
5	194386	1.06743
5	194554	0.987073
5	194776	0.846299
5	194969	1.14022
5	195147	0.989534
5	195659	0.932476
5	195903	0.9685
5	196107	0.880881
5	196291	0.953305
5	196521	1.12105
5	196951	1.55386
5	197183	0.944477
5	197348	1.08996
5	197582	0.965446
5	197970	1.02656
5	198205	0.970223
5	198470	0.810944
5	198810	0.965256
5	199196	0.765033
5	199526	0.867478
5	199834	1.04085
5	200152	1.074
5	200514	1.10839
5	200718	0.964156
5	200890	0.677477
5	201218	1.06074
5	201451	0.924218
5	201720	1.05679
5	202057	1.16999
5	202398	0.838483
5	202656	0.803664
5	202937	1.30573
5	203157	1.07645
5	203493	0.986429
5	203692	1.08992
5	203933	0.872238
5	204300	1.0033
5	204478	1.10568
5	204878	1.03477
5	205275	1.15328
5	205497	0.997221
5	205699	0.924903
5	206001	0.990914
5	206390	1.14079
5	206571	1.06571
5	206883	1.28363
5	207164	0.907163
5	207344	0.871386
5	207664	0.943231
5	208179	0.972534
5	208547	0.597772
5	208751	1.01037
5	209029	0.979406
5	209243	1.31771
5	209430	2.43177
5	209686	0.951552
5	209873	0.944435
5	210082	0.827036
5	210287	0.844972
5	210617	1.00854
5	211145	0.98043
5	211479	0.951491
5	211667	0.723873
5	211872	0.981913
5	212058	1.18303
5	212514	0.991833
5	212929	1.01256
5	213240	1.02124
5	213484	0.796844
5	213792	1.07857
5	214024	1.16974
5	214233	1.03342
5	214454	0.983619
5	214627	1.0371
5	214855	0.955106
5	215114	1.08474
5	215377	0.988121
5	215737	0.737465
5	215956	1.01917
5	216322	0.953174
5	216624	0.819573
5	216908	0.896556
5	217112	0.895993
5	217557	1.10602
5	217724	1.01764
5	217994	1.16197
5	218235	1.21147
5	218493	1.01774
5	218725	1.02655
5	219167	1.2129
5	219510	1.05039
5	219810	0.985605
5	220035	0.83051
5	220325	0.985844
5	220517	1.05262
5	220855	1.06683
5	221205	1.00945
5	221427	0.95777
5	221593	0.751305
5	221762	1.21702
5	221981	1.08012
5	222198	1.1269
5	222647	0.951781
5	222885	0.906809
5	223228	1.07522
5	223602	1.17313
5	223788	0.947406
5	224125	0.976787
5	224401	1.08292
5	224573	0.935901
5	224893	1.0738
5	225361	0.837835
5	225693	0.9572
5	225885	1.03275
5	226118	1.17736
5	226370	1.07844
5	226643	0.924155
5	226838	0.943
5	227208	0.967216
5	227576	0.847546
5	227740	0.729917
5	228173	0.846273
5	228486	1.03905
5	228858	1.03298
5	229077	0.705335
5	229258	0.949113
5	229498	0.529685
5	229677	1.04012
5	229860	1.02359
5	230115	0.94911
5	230585	0.956695
5	230956	0.890611
5	231302	0.925148
5	231770	1.07226
5	232055	0.998884
5	232322	0.576634
5	232511	0.976951
5	232852	0.828547
5	233279	0.823955
5	233550	0.723435
5	233753	1.04478
5	233940	1.17408
5	234170	1.05687
5	234531	0.742724
5	234824	0.905411
5	235097	0.993946
5	235261	0.998562
5	235482	0.732957
5	235760	1.09906
5	236026	0.945137
5	236258	0.8075
5	236521	0.803957
5	236777	1.00127
5	237210	1.15833
5	237680	1.03368
5	237940	1.13715
5	238157	0.980174
5	238557	0.961989
5	239012	0.905703
5	239326	0.980701
5	239545	1.0591
5	239760	0.959052
5	240078	0.935073
5	240279	1.06538
5	240493	1.05094
5	240777	0.984525
5	241179	0.948624
5	241401	0.975834
5	241608	0.858658
5	241955	0.781449
5	242121	0.974006
5	242303	0.919506
5	242463	1.09109
5	242725	0.927128
5	243278	1.05975
5	243508	0.925659
5	243705	0.792599
5	244022	0.683702
5	244462	1.1245
5	244682	1.085
5	244922	1.03495
5	245088	0.971429
5	245404	0.801443
5	245734	1.0546
5	245917	1.07749
5	246232	0.717365
5	246451	1.02193
5	246657	0.863025
5	246897	0.904807
5	247193	1.05036
5	247463	0.880653
5	247725	0.967636
5	248150	1.05683
5	248433	0.964872
5	248802	1.06081
5	249228	1.01042
5	249409	0.936915
5	249631	1.22664
5	249877	1.25749
5	250429	0.983443
5	250648	1.09847
5	250858	1.07406
5	251041	1.08613
5	251365	1.00664
5	251592	0.912572
5	251915	1.0878
5	252231	0.819209
5	252751	0.917418
5	253189	0.900381
5	253503	0.909248
5	253769	0.869653
5	254103	0.967547
5	254315	1.13329
5	254517	0.988696
5	254798	1.07752
5	255147	1.14123
5	255318	1.37455
5	255635	0.936312
5	255906	1.27522
5	256136	0.657731
5	256454	1.11921
5	256706	0.869919
5	257069	0.779841
5	257500	0.979232
5	257762	0.980531
5	258044	0.868128
5	258310	1.06469
5	258506	1.01893
5	258781	0.982166
5	258997	0.964479
5	259172	0.88121
5	259438	0.746368
5	259914	0.819103
5	260131	1.14793
5	260320	0.778648
5	260856	0.979
5	261273	0.901105
5	261632	0.880184
5	262018	1.05151
5	262381	0.712532
5	262584	0.982896
5	262931	1.00966
5	263127	0.926167
5	263412	0.735446
5	263579	0.74889
5	263874	0.796332
5	264221	0.969675
5	264509	0.844359
5	264778	1.24249
5	264977	0.919875
5	265181	1.02851
5	265388	0.910778
5	265661	0.993977
5	265933	1.06088
5	266210	1.00948
5	266513	0.962694
5	266793	2.32195
5	266987	1.01525
5	267216	0.946295
5	267629	0.908108
5	267920	0.841412
5	268403	0.985285
5	268720	0.776677
5	268921	0.769327
5	269190	1.05959
5	269430	0.900285
5	269767	0.841781
5	269989	1.12678
5	270209	0.991178
5	270580	0.877058
5	270965	0.913856
5	271140	0.961208
5	271379	0.835832
5	271612	1.04018
5	271953	0.779055
5	272305	0.983509
5	272534	0.971174
5	272890	1.04175
5	273249	0.706599
5	273458	0.992799
5	273692	1.40817
5	274060	1.11781
5	274280	0.940194
5	274733	1.03732
5	274940	0.833814
5	275180	0.900191
5	275484	1.06463
5	275801	1.0155
5	276146	1.07164
5	276545	0.942161
5	276711	0.853956
5	276970	1.24961
5	277456	1.00115
5	277673	1.00821
5	277835	0.948132
5	278134	0.836981
5	278409	1.1498
5	278681	0.970498
5	278938	0.905665
5	279279	1.0353
5	279475	0.784389
5	279684	0.954478
5	279860	1.2166
5	280180	0.979848
5	280449	1.11809
5	280785	1.02014
5	280987	0.929061
5	281291	0.970988
5	281581	1.02319
5	281808	1.25464
5	282094	1.01826
5	282277	1.07899
5	282596	0.912271
5	282786	1.09221
5	283056	1.04752
5	283298	0.989013
5	283558	1.13095
5	283969	1.08769
5	284149	0.964396
5	284495	0.976286
5	284815	0.917887
5	285255	1.03938
5	285466	1.07508
5	285696	1.09515
5	285897	0.989603
5	286203	0.742836
5	286459	1.00438
5	286697	0.999429
5	287014	1.11118
5	287272	1.03435
5	287560	0.985636
5	287750	1.13143
5	288193	0.896838
5	288395	1.02673
5	288570	1.13761
5	288782	0.957192
5	289004	1.15783
5	289314	1.07791
5	289805	1.04196
5	290443	1.1427
5	290816	0.840698
5	291019	1.10414
5	291208	1.13341
5	291439	1.00136
5	291722	1.0923
5	291893	1.09084
5	292082	1.11667
5	292469	0.76995
5	292900	1.00174
5	293240	0.910926
5	293449	0.970066
5	293752	0.937147
5	293954	1.00234
5	294144	1.09226
5	294349	0.980793
5	294549	0.851392
5	294939	0.923269
5	295130	1.10892
5	295394	1.01769
5	295584	0.739018
5	295943	1.19178
5	296281	1.27639
5	296606	1.03489
5	296814	0.939414
5	296976	1.12539
5	297211	0.755363
5	297561	0.94622
5	297795	1.08712
5	298000	0.958311
5	298290	0.930399
5	298874	0.729745
5	299353	0.627924
5	299539	0.909836
5	299718	1.0795
5	299884	1.11994
5	300224	1.0407
5	300644	1.22401
5	301018	1.06357
5	301270	1.0248
5	301454	0.677017
5	301614	0.936758
5	301822	1.06821
5	302168	1.2149
5	302588	1.14539
5	302816	0.923874
5	303013	0.765301
5	303249	1.08019
5	303410	1.19551
5	303784	2.50745
5	304079	0.94857
5	304240	0.898824
5	304542	1.00348
5	304803	0.903343
5	305023	0.676369
5	305341	1.29207
5	305576	1.09615
5	305936	0.727733
5	306358	1.00753
5	306655	1.03759
5	307205	0.810586
5	307419	1.06908
5	307690	1.21146
5	307962	1.14939
5	308260	0.837149
5	308507	1.03296
5	308724	1.0035
5	308887	0.926028
5	309278	0.855387
5	309455	0.999126
5	309614	1.18972
5	309915	1.10919
5	310147	0.946514
5	310348	1.07471
5	310610	0.978103
5	310856	1.00132
5	311206	0.698265
5	311585	0.919086
5	311805	1.98715
5	311992	1.09278
5	312154	0.897419
5	312592	0.979222
5	312798	0.896057
5	312978	0.991904
5	313302	0.690124
5	313490	1.07343
5	313656	0.868277
5	314068	1.01724
5	314317	1.06429
5	314641	1.03042
5	314933	1.04563
5	315372	1.10158
5	315802	0.716118
5	316095	1.02487
5	316266	0.991113
5	316504	1.12669
5	316683	0.943474
5	316845	0.772007
5	317028	1.01169
5	317269	0.993743
5	317540	1.19386
5	317854	0.981164
5	318266	0.690333
5	318442	0.873667
5	318732	1.1716
5	319320	1.0889
5	319685	1.03597
5	319891	0.904887
5	320211	1.03998
5	320498	1.05532
5	320937	0.994958
5	321217	0.923072
5	321582	0.960179
5	321765	1.01578
5	321953	1.12365
5	322206	1.04105
5	322386	1.09331
5	322997	1.08409
5	323365	0.936201
5	323693	1.04362
5	323946	1.12767
5	324270	1.0548
5	324458	0.816513
5	324620	0.872284
5	324780	0.937242
5	325018	0.872734
5	325183	0.953155
5	325404	1.08817
5	325639	0.928855
5	326203	0.879782
5	326415	1.06044
5	326706	0.991733
5	326980	0.855424
5	327186	0.761616
5	327458	0.810643
5	327690	1.01841
5	328003	0.951537
5	328186	0.803844
5	328633	0.689032
5	328951	1.04934
5	329133	0.917304
5	329543	0.884145
5	329745	1.12558
5	330258	1.15586
5	330473	0.833078
5	330660	1.04544
5	330994	1.1131
5	331341	0.660114
5	331786	1.02664
5	332003	0.749222
5	332213	1.18457
5	332537	0.89389
5	332716	1.10922
5	332945	1.13259
5	333182	0.999972
5	333349	0.679553
5	333693	1.1315
5	333878	0.981185
5	334053	0.859805
5	334365	0.945214
5	334694	1.02948
5	335161	1.07512
5	335480	0.996213
5	335925	0.770591
5	336181	0.896295
5	336351	0.665868
5	336666	0.979269
5	337066	1.06468
5	337397	1.08609
5	337610	1.05487
5	337784	1.06228
5	337989	0.847215
5	338282	1.03822
5	338590	1.01116
5	338866	1.01259
5	339073	1.08796
5	339480	1.02558
5	339922	0.705926
5	340211	0.957914
5	340391	1.08702
5	340706	1.05606
5	341066	1.11454
5	341253	1.34431
5	341569	0.985907
5	341792	1.19708
5	342040	0.999226
5	342421	0.850969
5	342655	1.03736
5	342874	1.01264
5	343064	1.08031
5	343513	0.914882
5	343679	1.06277
5	343903	1.07031
5	344102	2.60831
5	344430	2.44016
5	344768	1.12482
5	344946	1.0358
5	345176	1.06706
5	345506	1.10289
5	345673	1.25821
5	346032	1.06249
5	346357	1.1916
5	346598	0.941284
5	346875	1.02221
5	347167	1.09922
5	347527	0.70537
5	347712	1.11057
5	348033	1.16812
5	348229	1.07919
5	348472	1.077
5	348743	1.15475
5	349056	1.21325
5	349423	0.996861
5	349903	0.716008
5	350335	1.06311
5	350821	0.974782
5	351010	1.03438
5	351300	1.01788
5	351506	0.995849
5	351669	0.762215
5	351970	1.04439
5	352268	0.998066
5	352549	1.02533
5	353058	1.08847
5	353354	1.0205
5	353527	1.00336
5	353761	1.02132
5	353936	0.974202
5	354154	0.930581
5	355079	1.09289
5	355273	1.08614
5	355461	1.08376
5	355735	1.07659
5	355920	1.13153
5	356144	1.02959
5	356396	1.08822
5	356588	0.983994
5	356923	0.983401
5	357088	0.774301
5	357333	1.12971
5	357547	1.08287
5	357960	1.13175
5	358133	1.1259
5	358578	1.00304
5	358934	1.06041
5	359143	1.12196
5	359427	1.04004
5	359678	1.09937
5	359946	0.779174
5	360219	1.08982
5	360529	1.01509
5	360968	1.0791
5	361441	0.8352
5	361628	0.930139
5	361865	1.03284
5	362054	0.936151
5	362529	0.691839
5	362741	0.525264
5	362945	1.01423
5	363228	0.921858
5	364052	0.976851
5	364480	1.00311
5	364853	1.12453
5	365156	0.900902
5	365418	1.08369
5	365850	1.03576
5	366170	0.721434
5	366375	1.09481
5	366651	1.18093
5	366921	0.794591
5	367197	0.926988
5	367409	0.968756
5	367684	0.863227
5	367988	1.17593
5	368490	1.05996
5	368788	0.753681
5	369047	0.893146
5	369269	0.973911
5	369469	1.03545
5	369846	1.05617
5	370129	1.08443
5	370453	0.975233
5	370939	1.03807
5	371141	1.23033
5	371355	1.1364
5	371688	1.04404
5	371988	1.09577
5	372378	1.27447
5	372715	1.24282
5	372982	1.17448
5	373291	1.08035
5	373614	1.02063
5	373829	0.809324
5	374112	1.04978
5	374282	1.03921
5	374537	0.846951
5	374738	1.02429
5	374897	1.09425
5	375068	1.06554
5	375422	1.07009
5	375591	0.960114
5	375930	0.840153
5	376097	2.38703
5	376389	1.0454
5	376586	0.96413
5	376917	0.983105
5	377194	0.897214
5	377398	0.764559
5	377595	1.14156
5	377785	0.99682
5	378091	0.990492
5	378303	1.1759
5	378585	0.80153
5	378950	1.18249
5	379288	0.861448
5	379558	1.02159
5	379802	0.982714
5	380267	0.723602
5	380470	0.926624
5	380672	1.06955
5	380858	1.07339
5	381302	0.998102
5	381598	1.01736
5	381763	0.987468
5	382145	1.01331
5	382364	0.816834
5	382625	0.766528
5	382939	1.02062
5	383107	0.889807
5	383360	1.13681
5	383609	0.97693
5	383895	0.899303
5	384084	1.17045
5	384468	0.880108
5	384764	1.01029
5	385012	1.09587
5	385347	1.15091
5	385885	0.723639
5	386169	0.961348
5	386719	0.924815
5	386904	1.1141
5	387091	1.08213
5	387314	1.00171
5	387566	0.974413
5	387768	2.60819
5	388088	0.953417
5	388574	1.02283
5	388787	0.992974
5	389240	0.979418
5	389539	0.838593
5	389714	0.722902
5	390056	0.862109
5	390351	1.12138
5	390761	0.731137
5	391024	0.964765
5	391330	0.967536
5	391764	1.0806
5	391931	0.740969
5	392100	1.02457
5	392274	1.07822
5	392481	0.914062
5	392671	1.13185
5	392882	1.31566
5	393154	0.981295
5	393348	1.03519
5	393531	1.16461
5	393818	1.05563
5	393997	0.945066
5	394168	0.992756
5	394507	1.19171
5	394706	0.979724
5	395013	0.975586
5	395231	1.0496
5	395676	1.01345
5	395961	0.903243
5	396261	0.841362
5	396665	0.760452
5	396906	1.13052
5	397213	1.03288
5	397401	1.22166
5	397753	1.13142
5	397979	0.816236
5	398158	0.929507
5	398352	1.03458
5	398649	1.02348
5	398944	0.935781
5	399245	0.931119
5	399558	0.976914
5	399788	0.750531
5	400142	1.11264
5	400468	0.96499
5	400918	0.882702
5	401108	0.708359
5	401522	0.948806
5	401819	0.941665
5	402008	0.996876
5	402315	1.21454
5	402523	1.01696
5	402743	1.23687
5	403182	1.0851
5	403349	1.16067
5	403643	1.15325
5	403831	1.02151
5	404018	0.834204
5	404257	0.823431
5	404433	0.891183
5	404716	1.14267
5	405129	0.768323
5	405326	0.872148
5	405844	1.16161
5	406086	1.04383
5	406262	0.932037
5	406612	1.07157
5	407140	0.807148
5	407401	0.991267
5	407582	1.01385
5	407821	1.19233
5	408099	0.956474
5	408261	1.08333
5	408537	0.761866
5	408905	1.05565
5	409095	0.788806
5	409349	1.12271
5	409692	1.07216
5	409987	1.2074
5	410208	1.10321
5	410656	0.934262
5	411024	1.12807
5	411299	1.02766
5	411550	0.98963
5	411772	1.14834
5	411976	1.13054
5	412194	0.968139
5	412530	0.947636
5	412846	1.17718
5	413075	1.02107
5	413389	1.01424
5	413561	1.06408
5	413980	1.01265
5	414273	0.981196
5	414605	1.21856
5	414846	1.13812
5	415014	1.13784
5	415177	0.867567
5	415440	1.09279
5	415650	1.03253
5	415852	1.15535
5	416020	1.23983
5	416179	1.02441
5	416351	1.10167
5	416516	1.04181
5	416754	0.955146
5	417077	1.25412
5	417289	1.06027
5	417616	1.11041
5	418024	1.10678
5	418216	0.889017
5	418596	1.1126
5	418803	1.21772
5	419129	0.951452
5	419376	1.10762
5	419572	0.908116
5	419990	0.937793
5	420327	1.10769
5	420705	1.43767
5	421029	0.897362
5	421218	0.935841
5	421525	0.972986
5	421944	1.08179
5	422210	1.10237
5	422381	0.98757
5	422904	1.02438
5	423079	0.976826
5	423256	0.91039
5	423690	0.893765
5	423942	1.10123
5	424198	0.847855
5	424454	1.10281
5	424898	1.00414
5	425067	0.938137
5	425246	1.12494
5	425658	0.999745
5	425854	1.03391
5	426109	1.26448
5	426461	0.954859
5	426689	0.461051
5	426852	0.715561
5	427158	0.810326
5	427457	1.07736
5	427731	0.817558
5	427906	1.26896
5	428386	1.05094
5	428878	0.932162
5	429102	0.840631
5	429403	1.0755
5	429679	1.06698
5	429942	0.881003
5	430259	1.00516
5	430525	1.16752
5	430846	0.923667
5	431208	0.879737
5	431382	0.710453
5	431866	1.12766
5	432033	1.21999
5	432252	0.989453
5	432630	1.05108
5	432819	1.05099
5	433115	1.25449
5	433628	1.12541
5	433902	0.797211
5	434124	0.802242
5	434413	0.923572
5	434615	1.28528
5	435106	2.04566
5	435364	0.992869
5	435540	1.10204
5	435877	1.29952
5	436420	1.15887
5	436772	1.12913
5	437084	1.21208
5	437347	0.937703
5	437607	0.997761
5	437930	0.939367
5	438094	1.02182
5	438278	0.967677
5	438501	0.824196
5	438684	0.816649
5	438907	0.926122
5	439157	0.99516
5	439720	1.35593
5	440119	1.21437
5	440514	1.01801
5	440892	1.10653
5	441119	1.17099
5	441360	0.900401
5	441738	1.26116
5	442202	1.02082
5	442637	1.09524
5	442883	1.02089
5	443312	1.09266
5	449317	1.38815
5	449648	1.04586
5	449806	1.22669
5	450079	0.883252
5	450540	0.947841
5	450854	1.11363
5	451256	1.05272
5	451655	1.03269
5	451908	0.783848
5	452192	0.820145
5	452457	1.02693
5	452722	1.1223
5	452964	1.08624
5	453130	1.01635
5	453451	0.728318
5	453664	0.896304
5	453850	1.07195
5	454163	1.01456
5	454466	1.00189
5	454695	0.930914
5	455052	1.11407
5	455248	0.878736
5	455412	1.05561
5	455596	1.05302
5	455884	0.980353
5	456147	1.01976
5	456327	1.16164
5	456540	0.824464
5	456929	0.988042
5	457166	1.04435
5	457346	0.46749
5	457646	0.979399
5	458076	1.02296
5	458649	1.07321
5	458882	1.03047
5	459067	1.10951
5	459242	0.743126
5	459412	0.801813
5	459624	1.14744
5	459970	0.915613
5	460244	0.975972
5	460488	0.951404
5	460658	1.01674
5	460833	0.768721
5	461096	0.954669
5	461420	1.11501
5	461793	1.02554
5	462064	0.884845
5	462238	0.658487
5	462446	0.983676
5	462612	1.00987
5	462972	0.885472
5	463209	0.997602
5	463542	0.779292
5	463894	2.43539
5	464250	0.898469
5	464602	0.813592
5	464875	1.07192
5	465182	1.05598
5	465757	1.09017
5	466002	1.093
5	466323	0.915506
5	466841	1.01778
5	467311	1.01796
5	467558	0.928507
5	467928	0.996242
5	468136	0.768757
5	468372	0.872778
5	468678	0.62889
5	469072	0.825088
5	469247	0.882422
5	469990	0.775265
5	470282	1.01369
5	470460	0.961025
5	470829	0.85116
5	471033	1.02843
5	471336	1.04212
5	471635	1.02153
5	472111	0.956112
5	472624	0.681632
5	473122	0.843873
5	473310	0.661096
5	473608	1.05546
5	473783	0.858215
5	474050	1.08455
5	474427	0.880156
5	474611	1.0058
5	475134	1.0986
5	475466	0.93493
5	475871	0.918433
5	476134	1.0485
5	476309	1.10812
5	476751	0.80065
5	477025	0.832426
5	477233	0.842958
5	477436	0.909178
5	477704	1.02887
5	478167	0.92834
5	478472	0.876343
5	478772	0.960562
5	478978	1.04158
5	479335	0.995058
5	479600	1.02563
5	479803	0.824549
5	480020	1.02331
5	480231	1.01142
5	480560	1.1284
5	480818	0.981583
5	480998	1.37489
5	481275	0.961928
5	481608	1.20102
5	481896	0.692176
5	482288	1.00145
5	482521	0.972084
5	482862	1.17624
5	483279	1.0202
5	483579	1.0116
5	483821	0.961814
5	484004	1.10285
5	484217	1.01046
5	484383	0.97978
5	484755	0.940647
5	484996	0.999704
5	485221	0.948504
5	485656	0.969898
5	486037	1.14907
5	486381	1.08329
5	486808	0.734134
5	487091	0.956565
5	487300	1.14766
5	487673	1.04619
5	488201	1.01763
5	488420	1.04439
5	488582	1.17022
5	488861	0.710937
5	489034	1.05734
5	489347	0.833133
5	489516	1.05842
5	489762	1.03183
5	490006	1.13865
5	490317	0.964309
5	490514	1.01365
5	490689	0.969216
5	490929	0.917183
5	491151	0.833286
5	491343	1.00102
5	491582	0.995043
5	492074	1.2036
5	492276	1.36257
5	492693	1.48641
5	498508	0.843621
5	498771	1.05386
5	498963	0.956813
5	499154	0.715108
5	499413	0.926171
5	499723	0.881374
5	499968	0.918801
5	500147	0.967715
5	500611	1.20565
5	500843	0.838849
5	501221	1.0076
5	501483	1.02854
5	501692	0.860356
5	501973	1.00739
5	502279	1.00065
5	502548	1.07088
5	502729	0.87108
5	502927	1.01337
5	503110	1.06389
5	503294	1.0223
5	503865	1.08232
5	504161	1.05993
5	504330	1.00251
5	504536	1.12893
5	504755	0.903115
5	504919	0.94646
5	505104	1.02097
5	505365	0.926394
5	505532	1.02986
5	505748	1.0189
5	505931	0.949353
5	506149	1.12149
5	506433	1.14203
5	506794	1.06437
5	507022	1.13615
5	507223	1.17541
5	507452	0.973429
5	507652	0.933297
5	507844	1.08799
5	508065	0.76442
5	508238	1.06212
5	508555	1.07097
5	508911	1.07957
5	509277	1.23035
5	509604	1.07586
5	509774	1.08211
5	509967	1.13434
5	510248	1.08127
5	510482	2.14567
5	510775	0.982502
5	511007	1.00773
5	511405	0.940202
5	511691	1.00112
5	511856	1.08149
5	512129	0.992225
5	512333	0.903994
5	512578	1.02429
5	512965	0.870683
5	513131	1.20303
5	513350	0.955159
5	513734	1.1181
5	513983	0.844886
5	514255	0.873337
5	514477	1.05409
5	514654	0.698639
5	514920	1.04372
5	515174	0.831452
5	515512	1.1095
5	515835	1.07741
5	516092	1.54849
5	516434	1.02532
5	516633	1.04445
5	517106	0.86883
5	517354	1.06099
5	517587	0.75779
5	517842	0.993012
5	518022	0.929177
5	518381	0.943624
5	518632	1.09844
5	518882	1.09871
5	519452	1.01448
5	519843	0.886867
5	520227	0.702022
5	520390	0.762382
5	520636	1.11165
5	520808	1.09684
5	521081	0.906769
5	521286	2.52261
5	521483	0.952659
5	521795	0.744801
5	522377	0.92795
5	522649	0.919204
5	522867	0.855745
5	523103	1.04253
5	523333	1.18407
5	523666	1.04562
5	523829	0.813843
5	524148	0.885377
5	524478	0.694206
5	524668	0.993429
5	525102	1.10363
5	525343	0.959015
5	525500	1.03502
5	525863	0.527978
5	526081	1.22721
5	526381	0.980463
5	526691	0.969757
5	527014	0.966763
5	527180	0.930539
5	527437	1.11651
5	527754	1.06165
5	527930	0.927359
5	528144	0.844155
5	528399	0.993819
5	528958	1.02926
5	529296	1.05208
5	529590	0.882444
5	529974	1.00773
5	530441	1.05313
5	530637	0.985505
5	530984	0.952887
5	531242	1.13901
5	531618	0.707128
5	531857	0.97274
5	532022	1.14824
5	532286	1.10117
5	532456	0.782912
5	532764	0.894094
5	532995	0.983712
5	533183	1.1317
5	533360	0.968461
5	533854	0.953447
5	534165	1.10713
5	534623	0.938981
5	534901	1.04501
5	535096	1.06389
5	535335	0.907811
5	535675	1.03299
5	535936	1.00996
5	536192	0.986498
5	536573	1.12501
5	536904	1.16246
5	537200	1.03711
5	537366	0.987556
5	537533	0.897365
5	537737	0.703354
5	537995	0.959859
5	538281	1.14659
5	538620	1.00821
5	538932	0.999712
5	539157	1.22016
5	539559	0.893014
5	539772	1.1118
5	540005	0.906739
5	540600	1.02097
5	540930	1.29987
5	541320	0.904287
5	541779	1.07844
5	541958	1.18744
5	542133	1.16389
5	542402	1.14945
5	542566	0.908416
5	542836	1.01735
5	543060	1.12193
5	543409	1.22397
5	543624	1.19232
5	543813	1.12166
5	544137	0.841858
5	544526	0.924737
5	544687	1.00311
5	545147	0.897289
5	545476	1.04237
5	546061	0.834601
5	546283	0.952929
5	546609	0.955002
5	547066	1.1081
5	547227	1.04768
5	547631	0.984724
5	547794	1.0894
5	547978	1.02552
5	548204	0.846193
5	548410	1.22153
5	548708	1.04809
5	549082	0.821589
5	549449	0.868843
5	549733	0.96598
5	549906	1.17964
5	550219	1.1261
5	550623	0.979275
5	550790	1.04716
5	550981	0.784993
5	551176	1.05433
5	551391	1.00035
5	551779	1.14754
5	552245	0.996109
5	552537	1.01094
5	552762	1.0485
5	552987	1.02585
5	553645	0.805424
5	553805	1.00795
5	554134	0.68093
5	554422	1.09476
5	554645	0.691535
5	554804	1.27949
5	555014	0.962016
5	555286	0.973386
5	555616	1.00816
5	556116	0.954721
5	556460	1.00302
5	556673	0.943941
5	556893	1.09995
5	557084	1.06607
5	557267	1.10735
5	557747	0.789266
5	558144	0.6882
5	558599	1.04548
5	559040	0.982899
5	559439	1.15855
5	559794	1.0379
5	560169	0.949931
5	560454	1.03654
5	560736	0.909939
5	561132	1.10065
5	561419	1.10707
5	561859	1.05406
5	562152	1.15815
5	562635	0.853824
5	562976	1.14803
5	563368	1.1214
5	563533	1.36915
5	563747	1.1945
5	564187	0.753415
5	564504	1.02226
5	564714	1.03659
5	564944	0.939577
5	565246	1.04792
5	565654	0.945898
5	566030	1.25772
5	566218	1.04898
5	566456	1.23928
5	566971	0.941695
5	567184	0.788051
5	567445	1.10681
5	567639	1.27254
5	567924	0.984615
5	568095	0.788397
5	568424	1.13932
5	568774	0.971846
5	569122	0.629978
5	569288	0.443954
5	569452	0.474495
5	570306	0.290559
6	1438	0.969033
6	4238	0.358964
6	5122	0.314289
6	5905	0.610213
6	6175	0.590411
6	12136	1.2663
6	14236	1.14404
6	14913	0.36473
6	15134	0.936903
6	15573	0.920987
6	15785	1.00989
6	16125	1.00628
6	16335	0.924312
6	16679	0.990003
6	16962	1.01831
6	17273	0.947829
6	17514	1.00451
6	17852	1.14795
6	18032	1.27347
6	18225	0.837475
6	18799	1.03423
6	19156	1.18023
6	19381	0.997035
6	19616	1.17507
6	19942	1.18572
6	20129	1.10429
6	20314	1.25303
6	20517	1.18052
6	20739	1.13594
6	20967	1.23615
6	21188	1.22884
6	21659	1.06808
6	21833	1.04281
6	22012	0.982339
6	22177	0.829024
6	22393	1.03642
6	22674	1.02507
6	22903	1.05401
6	23183	0.913648
6	23423	1.27511
6	23700	1.17077
6	23989	0.815413
6	24334	1.02164
6	24613	1.1283
6	24914	0.893228
6	25228	1.08925
6	25405	0.95962
6	25581	0.915797
6	25792	0.953532
6	25967	0.951208
6	26138	0.879706
6	26402	0.697136
6	26753	0.894716
6	27049	1.01463
6	27290	1.04536
6	27572	1.07543
6	27767	0.993376
6	27935	1.08125
6	28137	1.05979
6	28431	0.850511
6	28921	1.03186
6	29091	0.972493
6	29346	1.26022
6	29615	1.14126
6	29981	0.927887
6	30168	0.981822
6	30349	0.89531
6	30585	1.09433
6	30871	0.84258
6	31149	0.972544
6	31399	0.850305
6	31607	1.11754
6	31903	1.08175
6	32276	1.05909
6	32545	1.03752
6	32781	0.980299
6	33121	1.08568
6	33283	1.17557
6	33497	1.04864
6	33877	1.11484
6	34098	1.08344
6	34291	0.903565
6	34521	1.06535
6	34880	1.04813
6	35209	0.809033
6	35650	1.11088
6	35829	0.989661
6	36152	0.963776
6	36356	0.881969
6	36670	0.939753
6	37063	1.05907
6	37345	0.88331
6	37805	0.995317
6	38472	0.716451
6	38876	0.633308
6	39067	1.11157
6	39404	0.937903
6	39685	1.10948
6	39890	0.882891
6	40143	0.815245
6	40301	1.01297
6	40483	0.966144
6	40776	1.01553
6	41095	0.642698
6	41470	0.995726
6	41665	0.977015
6	41861	1.17246
6	42116	1.08304
6	42440	0.981277
6	42778	1.11038
6	42976	1.1848
6	43276	1.09598
6	43597	0.848449
6	43782	0.931879
6	44010	0.987536
6	44373	0.756786
6	44611	0.996534
6	44917	0.984027
6	45080	0.890894
6	45337	0.967277
6	45644	0.937929
6	46013	0.819585
6	46270	1.0658
6	46564	0.992087
6	46890	0.998869
6	47198	0.95329
6	47570	0.782226
6	47772	0.79114
6	47931	0.944741
6	48405	0.994272
6	48604	0.970255
6	48883	1.20042
6	49112	1.03368
6	49369	0.927918
6	49637	0.785491
6	49823	1.16956
6	50142	0.967242
6	50313	0.944477
6	50718	1.02579
6	51108	0.852799
6	51446	1.24219
6	51765	0.791101
6	51988	0.930451
6	52292	1.01058
6	52537	0.982209
6	52813	1.02378
6	52976	1.08968
6	53218	0.836452
6	53533	1.08918
6	53815	0.927847
6	54014	0.955676
6	54428	1.02403
6	54699	1.06938
6	54933	0.994083
6	55125	1.17324
6	55625	0.962426
6	55891	0.931017
6	56071	0.922194
6	56342	1.01293
6	56594	0.857648
6	56799	0.91486
6	56973	1.05576
6	57187	1.05252
6	57448	1.0964
6	57692	0.984261
6	57934	1.14833
6	58180	0.868362
6	58391	1.04269
6	58638	0.934523
6	58893	1.06113
6	59053	0.998123
6	59376	0.942883
6	59691	0.981394
6	59893	0.952179
6	60116	0.948792
6	60320	1.20635
6	60530	0.79462
6	60742	1.19109
6	61023	1.03057
6	61372	0.989017
6	61557	1.05008
6	61769	0.812435
6	61975	1.08193
6	62153	1.01958
6	62477	1.08095
6	62671	0.859642
6	63228	0.835728
6	63468	1.03379
6	63742	1.02293
6	63978	1.19299
6	64305	2.64656
6	64498	1.05387
6	64787	0.955907
6	65112	0.958847
6	65300	0.846793
6	65647	0.807429
6	65818	1.1567
6	66176	0.915038
6	66632	1.05678
6	66822	0.999571
6	67017	0.926215
6	67350	1.0235
6	67520	1.17231
6	67826	1.01967
6	67986	1.26709
6	68352	1.15029
6	68593	0.916327
6	68880	1.06539
6	69195	1.05633
6	69473	1.16668
6	69817	1.07184
6	70175	1.05546
6	70471	0.966055
6	70648	0.984515
6	70825	0.935307
6	71011	0.707223
6	71205	1.11567
6	71430	1.21352
6	71620	0.940876
6	71902	1.05544
6	72240	1.12072
6	72524	1.00834
6	72731	0.664372
6	73026	1.04447
6	73218	0.999997
6	73552	0.989121
6	73763	1.17026
6	74069	1.01172
6	74317	0.886269
6	74514	0.973379
6	74807	0.702932
6	74978	0.950934
6	75411	0.860773
6	75811	0.869739
6	75988	0.923879
6	76239	0.88303
6	76463	0.753196
6	76809	0.879982
6	77215	1.04981
6	77632	0.939244
6	77968	1.10341
6	78137	1.06184
6	78362	1.03151
6	78621	1.19064
6	78778	1.26385
6	79099	0.812109
6	79297	1.13424
6	79470	2.49584
6	79843	1.10565
6	80030	1.02468
6	80234	0.940652
6	80724	0.674927
6	81036	1.0441
6	81405	0.920244
6	81591	0.914254
6	81889	0.66113
6	82241	1.03705
6	82567	0.819991
6	82834	0.796002
6	83103	1.10163
6	83321	0.90392
6	83520	0.777552
6	83726	0.681526
6	83921	0.96112
6	84188	0.803164
6	84365	0.870901
6	84628	0.888325
6	84921	1.06388
6	85193	0.968616
6	85434	0.97431
6	85630	1.02015
6	86071	0.754039
6	86327	0.698089
6	86843	0.912231
6	87221	1.00408
6	87538	0.979574
6	87810	0.995855
6	88267	0.701178
6	88707	1.00496
6	89179	0.940848
6	89505	1.1292
6	89702	1.0931
6	90079	0.903343
6	90419	0.965436
6	90641	1.02031
6	90849	0.995215
6	91064	0.992957
6	91461	0.757003
6	91640	1.07015
6	92040	1.15378
6	92340	0.997804
6	92616	0.997885
6	92810	1.01899
6	93141	1.0445
6	93474	0.754138
6	93840	1.00108
6	94043	0.966937
6	94357	0.909803
6	94593	0.921293
6	94805	0.635524
6	95167	1.15783
6	95502	1.03515
6	95738	1.1276
6	96069	1.0367
6	96248	0.865821
6	96721	0.802401
6	97034	0.929283
6	97327	1.04194
6	97496	0.986992
6	97662	1.07585
6	97985	0.998379
6	98145	1.04987
6	98431	1.00453
6	98847	1.46644
6	99017	0.98168
6	99213	0.879581
6	99757	1.14402
6	100223	1.08384
6	100382	1.01184
6	100541	0.948424
6	100724	1.08625
6	100905	0.905598
6	101066	0.83237
6	101247	1.02368
6	101634	0.995265
6	101975	1.14435
6	102255	1.11271
6	102447	0.777794
6	102749	0.979859
6	102964	0.996531
6	103360	1.09624
6	103518	0.843475
6	103702	0.533186
6	104061	1.08937
6	104453	1.09506
6	104755	1.06702
6	105154	0.98973
6	105495	1.03313
6	106012	0.933379
6	106328	0.804208
6	106573	1.29093
6	106935	0.987579
6	107259	0.926649
6	107468	1.0104
6	107708	0.95307
6	107977	1.02525
6	108146	0.995964
6	108772	1.03142
6	109082	1.0634
6	109358	0.963764
6	109729	0.994618
6	110226	0.611377
6	110413	1.30551
6	110757	0.842204
6	111001	1.01868
6	111264	1.03096
6	111519	0.923287
6	111815	1.1093
6	111993	1.01142
6	112348	1.12589
6	112742	1.00476
6	112913	1.00105
6	113156	1.05029
6	113417	1.40117
6	113651	1.09006
6	113938	0.35983
6	114382	1.02715
6	114543	1.1193
6	114758	1.13955
6	115101	0.979385
6	115556	0.945607
6	115728	0.968087
6	115903	0.989439
6	116180	0.792917
6	116490	1.13362
6	116838	0.783574
6	117358	0.837231
6	117748	0.751818
6	118144	1.06729
6	118384	1.01793
6	118616	1.15911
6	119010	0.998886
6	119249	1.03689
6	119458	1.02307
6	119643	1.13256
6	119859	1.60022
6	120108	1.089
6	120474	0.909386
6	120746	1.10945
6	120916	1.1091
6	121193	0.921251
6	121363	0.998466
6	121692	0.894224
6	121992	1.04044
6	122148	1.14273
6	122319	0.988372
6	122624	1.19908
6	122970	1.01605
6	123348	1.13344
6	123515	1.07942
6	123736	1.10508
6	124020	1.16812
6	124186	0.733293
6	124454	0.729759
6	124677	1.05896
6	125028	1.48282
6	125379	0.78168
6	125685	0.773735
6	125936	1.08382
6	126277	0.870381
6	126456	1.19982
6	126805	1.10577
6	126974	0.972397
6	127324	0.932175
6	127688	0.893062
6	127933	0.872816
6	128301	0.9955
6	128569	1.09251
6	128926	0.730149
6	129383	1.21714
6	129894	1.12307
6	130166	0.909633
6	130454	0.97356
6	130615	0.715347
6	130869	1.02463
6	131209	1.08665
6	131472	1.02882
6	131782	0.950663
6	132130	1.07198
6	132337	1.0651
6	132544	1.25027
6	132721	0.81703
6	133086	1.03279
6	133286	0.780274
6	133523	0.962
6	133993	0.780188
6	134294	0.970355
6	134639	0.772117
6	135109	0.726944
6	135323	0.830482
6	135524	0.976997
6	135831	1.00295
6	136232	1.01069
6	136393	0.931805
6	136606	0.988845
6	136821	1.04714
6	137041	0.971377
6	137256	1.1282
6	137610	1.08525
6	137901	1.10541
6	143872	0.993788
6	144308	1.11543
6	144592	1.1564
6	144748	1.18937
6	145031	0.745951
6	145199	1.04844
6	145509	0.736944
6	145813	0.991354
6	145988	1.03092
6	146410	0.771385
6	146727	1.24836
6	146921	0.758547
6	147257	1.02398
6	147713	1.01514
6	147961	1.0226
6	148194	0.975554
6	148400	0.965802
6	148698	1.08377
6	148869	1.00379
6	149112	0.907974
6	149271	0.954078
6	149663	1.35976
6	149820	0.983427
6	150119	0.782583
6	150282	0.913608
6	150532	1.11868
6	150779	1.08311
6	150949	0.888372
6	151121	1.11645
6	151291	0.83159
6	151615	0.933839
6	151870	0.92994
6	152230	0.811608
6	152412	0.864301
6	152627	0.937754
6	152785	0.861863
6	152954	0.76129
6	153120	1.21385
6	153402	1.17794
6	153664	1.06687
6	153843	0.950593
6	154042	1.13855
6	154548	1.1484
6	154888	1.04846
6	155451	0.922582
6	155857	0.680968
6	156122	1.03855
6	156332	1.00414
6	156797	0.811141
6	157066	1.21349
6	157262	1.026
6	157429	1.21046
6	157611	0.788284
6	157869	1.15559
6	158078	0.930348
6	158322	1.09457
6	158810	1.104
6	159010	1.03512
6	159195	1.0293
6	159629	1.10516
6	160048	1.06126
6	160245	1.16483
6	160533	1.06897
6	160713	1.17196
6	160972	0.733432
6	161180	1.14461
6	161426	0.968183
6	161702	2.46861
6	162202	1.15613
6	162421	1.20015
6	162627	1.14861
6	162821	1.10932
6	162985	1.04789
6	163281	0.84755
6	163453	0.933454
6	163793	0.754289
6	164087	1.15577
6	164267	0.961456
6	164686	0.957483
6	164973	1.08764
6	165131	1.04626
6	165318	1.16999
6	165764	0.993208
6	166062	0.709751
6	166242	0.824701
6	166763	1.02108
6	167125	0.691226
6	167335	0.952693
6	167557	1.10656
6	167800	1.19693
6	167963	1.11951
6	168195	0.918205
6	168623	0.980133
6	168912	1.02966
6	169133	1.25415
6	169419	0.85283
6	169708	1.01844
6	169891	0.977836
6	170106	1.02056
6	170375	0.991396
6	170803	1.16763
6	171043	1.16901
6	171356	0.887049
6	171680	1.0188
6	171961	1.04193
6	172156	1.12913
6	172434	0.793025
6	172702	1.00815
6	172898	0.81243
6	173201	0.897506
6	173613	1.16298
6	173868	1.03697
6	174089	0.938934
6	174349	0.991676
6	174618	1.18874
6	174945	1.12732
6	175125	1.10719
6	175368	1.02285
6	175542	1.04466
6	175714	1.09932
6	175935	0.68469
6	176207	0.991265
6	176684	0.818442
6	176843	0.656148
6	177046	0.627675
6	177326	0.961682
6	177502	0.877638
6	177814	1.01242
6	178002	1.11864
6	178162	1.13343
6	178480	1.0489
6	178653	0.960677
6	178981	1.00633
6	179383	0.784321
6	179589	1.07596
6	179826	1.16484
6	180024	1.11713
6	180199	0.980068
6	180357	1.20481
6	180576	1.02412
6	180745	0.836321
6	180943	1.08699
6	181166	1.16357
6	181356	0.900739
6	181583	1.13385
6	181983	0.9329
6	182299	1.04398
6	182523	1.03584
6	182798	0.909525
6	182956	0.942917
6	183436	1.17883
6	183690	1.05964
6	183873	1.19541
6	184038	1.18164
6	184318	1.05643
6	184595	0.810272
6	184966	0.721557
6	185248	1.01027
6	185618	1.0587
6	185998	1.14653
6	186486	1.08678
6	186649	1.10461
6	186882	1.1875
6	187159	1.08107
6	187321	1.0751
6	187545	1.24178
6	187858	1.09218
6	188386	0.909112
6	188625	1.1421
6	188857	1.2206
6	189118	1.12387
6	189445	1.05138
6	189866	1.1805
6	190076	0.763923
6	190292	0.992141
6	190476	0.416159
6	190711	1.1295
6	191012	1.10003
6	191268	1.01626
6	191673	1.07987
6	191951	1.07077
6	192116	1.32528
6	192296	0.731978
6	192453	1.05034
6	192632	1.07169
6	192945	1.23105
6	193122	1.12807
6	193282	1.02602
6	193454	1.02766
6	193660	1.0599
6	194073	1.04208
6	194480	0.989896
6	194820	0.818977
6	195091	1.11921
6	195268	0.880415
6	195917	0.868757
6	196092	1.03509
6	196512	0.987403
6	196676	1.22968
6	197142	1.19473
6	197783	0.972754
6	197978	0.903018
6	198364	1.0381
6	198632	0.83254
6	198799	1.00699
6	199191	0.836612
6	199566	0.835567
6	199973	0.947019
6	200152	0.8329
6	200368	0.988502
6	200653	1.14003
6	200814	1.08882
6	200998	0.735892
6	201302	0.948419
6	201497	0.999189
6	201864	0.924777
6	202226	1.07949
6	202590	0.965081
6	202795	0.946661
6	203159	0.987104
6	203499	1.13683
6	203777	1.13785
6	204075	1.16772
6	204236	1.04425
6	204445	0.762274
6	204761	1.01424
6	205012	1.03286
6	205307	1.07065
6	205748	1.10208
6	206110	1.06753
6	206305	1.32281
6	206647	1.15864
6	207129	1.16164
6	207346	1.03745
6	207772	1.00484
6	207981	1.08768
6	208162	1.0913
6	208500	1.08667
6	208722	0.84107
6	209032	1.05937
6	209433	0.704448
6	209640	0.876095
6	209858	0.771114
6	210121	0.732761
6	210297	0.547101
6	210497	0.633125
6	210757	0.73294
6	210919	0.840584
6	211120	0.844081
6	211402	0.997263
6	211748	1.01647
6	212055	1.20562
6	212333	1.00525
6	212512	1.19591
6	212876	1.09986
6	213171	1.04251
6	213453	0.902877
6	213676	1.06181
6	213982	1.09291
6	214147	0.987526
6	214372	1.01577
6	214640	1.04282
6	214823	0.718383
6	215133	0.93381
6	215432	1.18277
6	215740	0.921478
6	216049	1.09576
6	216375	1.08319
6	216600	2.22387
6	216982	0.960772
6	217238	0.924978
6	217443	1.16213
6	217746	1.15047
6	218084	1.16948
6	218342	1.07849
6	218558	1.11832
6	218828	0.973291
6	219027	1.12267
6	219495	1.00035
6	219840	1.02204
6	220068	1.09811
6	220328	1.25625
6	220489	1.23107
6	220855	0.791029
6	221327	1.1057
6	221544	1.12334
6	221738	1.13705
6	222065	0.982772
6	222283	1.10392
6	222444	0.998284
6	222647	0.997116
6	222981	0.976464
6	223153	0.930751
6	223627	0.943685
6	223889	0.845105
6	224092	0.74149
6	224320	0.889314
6	224522	0.983445
6	224746	0.927438
6	225170	0.984223
6	225496	1.03946
6	225866	0.949044
6	226154	0.743979
6	226315	1.07651
6	226524	0.891021
6	226821	1.13163
6	227056	0.866947
6	227390	0.851661
6	227789	0.7453
6	228251	1.09699
6	228426	0.756587
6	228831	0.992585
6	229009	0.922272
6	229227	0.941563
6	229794	0.966911
6	230276	0.981578
6	230549	1.03372
6	230882	1.03222
6	231192	0.724308
6	231667	1.09678
6	232166	0.569318
6	232505	0.934572
6	232665	1.04611
6	232933	0.905894
6	233130	0.85332
6	233302	1.1239
6	233644	0.805789
6	233824	0.935701
6	234024	1.08712
6	234315	0.918032
6	234549	0.959921
6	234711	0.975669
6	234905	1.0923
6	235069	0.901147
6	235439	0.934304
6	235809	0.924523
6	236027	1.0584
6	236457	1.04376
6	236735	0.951453
6	236953	1.0348
6	237109	0.978311
6	237478	0.83968
6	237661	0.795096
6	237883	1.00469
6	238187	1.07231
6	238433	1.16027
6	238653	0.874014
6	238881	1.03404
6	239135	0.822687
6	239329	0.67166
6	239685	1.03316
6	240072	1.08175
6	240272	0.991619
6	240576	0.959747
6	240891	0.965412
6	241124	1.02271
6	241294	0.973728
6	241468	0.702008
6	241694	1.00762
6	241951	1.02137
6	242290	0.986817
6	242663	0.880767
6	242953	0.72558
6	243685	1.00119
6	243872	0.97742
6	244030	0.723099
6	244401	0.97192
6	244615	0.967056
6	244872	0.959739
6	245239	1.118
6	245448	0.964745
6	245666	1.13776
6	245854	1.08556
6	246135	0.934156
6	246728	0.693104
6	247086	1.08067
6	247251	1.1508
6	247408	0.913622
6	247573	0.916585
6	247732	1.05774
6	247925	1.13039
6	248115	1.15385
6	248321	1.00661
6	248528	1.0504
6	248773	0.887453
6	249200	0.965806
6	249379	1.08019
6	249670	0.973203
6	249914	1.11502
6	250323	0.951416
6	250699	1.11596
6	250893	0.786888
6	251054	0.951062
6	251264	2.4936
6	251495	0.992797
6	251801	0.881593
6	252094	1.09839
6	252600	0.937726
6	252776	0.752147
6	253173	0.751695
6	253514	0.847674
6	253709	0.99562
6	254034	1.01271
6	254256	0.78396
6	254419	1.15484
6	254682	0.837612
6	254884	1.21387
6	255175	0.965086
6	255404	0.910334
6	255684	0.962883
6	256113	1.31772
6	256500	1.13836
6	256665	1.09982
6	256907	1.1676
6	257096	1.14608
6	257416	2.85281
6	257681	1.03635
6	257878	1.00335
6	258133	0.975868
6	258347	0.997523
6	258524	1.06988
6	258796	1.18223
6	259011	1.21056
6	259282	1.17888
6	259538	1.07229
6	259808	1.12441
6	260149	1.03832
6	260314	0.839029
6	260621	0.994304
6	260889	1.1678
6	261100	1.12017
6	261486	1.01206
6	261715	1.18151
6	261969	0.755479
6	262268	1.05319
6	262452	0.962424
6	262679	0.802844
6	262855	1.18428
6	263078	1.00219
6	263260	0.972583
6	263518	0.916937
6	263790	1.02718
6	263969	0.752342
6	264187	1.14063
6	264629	0.976248
6	265107	0.978577
6	265481	0.921738
6	265722	1.30723
6	265904	1.08506
6	266411	1.00151
6	266712	0.863867
6	267131	0.941564
6	267397	0.94765
6	267608	1.01439
6	267849	1.03477
6	268098	1.0031
6	268334	0.784824
6	268557	1.01199
6	268801	1.04699
6	269062	0.882105
6	269309	0.884502
6	269511	0.648489
6	269796	0.451021
7	67	0.230283
7	905	0.443952
7	1306	0.833108
7	1588	1.05403
7	2039	1.11868
7	2283	1.02559
7	2458	1.05867
7	2714	1.2862
7	2939	0.716404
7	3115	0.828486
7	3277	0.800089
7	3553	1.0477
7	3728	1.0281
7	4147	1.11773
7	4561	1.06658
7	4845	1.03839
7	5274	1.13669
7	5578	1.22074
7	5781	0.791242
7	6252	1.15427
7	8209	1.16536
7	8830	1.1302
7	9160	1.07353
7	9407	1.03325
7	9582	1.05389
7	9825	0.890526
7	10005	1.03365
7	10307	0.828914
7	10516	0.762556
7	11149	0.911606
7	11405	0.994553
7	11634	1.00525
7	11878	1.13438
7	12213	0.882423
7	12581	0.733111
7	12751	1.04677
7	13167	1.0132
7	13338	1.14103
7	13579	1.03434
7	13935	1.10623
7	14503	1.11215
7	14647	1.07963
7	15098	1.03234
7	15269	0.951244
7	15536	1.04291
7	15842	1.07551
7	16151	1.23523
7	16336	0.905107
7	16557	1.18146
7	16828	0.999697
7	17439	0.949545
7	17829	1.00241
7	18121	1.07209
7	18296	1.12422
7	18713	1.04284
7	18892	1.03392
7	19111	0.578866
7	19495	0.978551
7	19767	0.769883
7	19979	1.05378
7	20317	1.21003
7	20721	1.08183
7	20916	0.844888
7	21229	0.947066
7	21389	0.990257
7	21611	0.934397
7	21779	1.07355
7	22042	0.964624
7	22327	1.0849
7	22606	1.18826
7	22790	0.860266
7	23077	0.901533
7	23398	0.947363
7	23582	1.01767
7	23784	0.898999
7	24055	1.05818
7	24289	1.23406
7	24514	1.088
7	24689	1.00084
7	25052	0.948146
7	25282	1.00325
7	25441	1.05988
7	25777	0.95301
7	26062	0.977939
7	26252	1.10403
7	26584	1.03576
7	26893	0.938324
7	27304	0.956466
7	27594	0.824866
7	27829	0.94779
7	28025	1.23661
7	28330	0.796393
7	28593	0.961903
7	28906	0.923541
7	29091	0.860263
7	29309	1.05658
7	29768	0.997548
7	30153	1.0469
7	30342	1.11315
7	30672	1.03339
7	30836	1.05294
7	31106	1.0536
7	31345	1.37993
7	31650	1.03863
7	31904	0.854937
7	32091	0.86074
7	32388	0.98301
7	32754	0.953914
7	33021	0.994931
7	33323	0.838832
7	33502	1.10248
7	33731	0.987565
7	34133	0.903476
7	34434	0.766315
7	34679	0.995212
7	35053	0.94152
7	35350	0.784011
7	35743	1.13966
7	36015	0.917434
7	36245	1.03914
7	36442	1.09888
7	36676	1.02873
7	37186	0.913848
7	37488	0.98141
7	37673	0.892964
7	37908	0.966227
7	38198	1.15639
7	38402	0.966869
7	38632	1.04189
7	38790	0.651135
7	39027	1.03862
7	39458	0.936991
7	39861	0.93012
7	40107	0.994445
7	40328	0.981287
7	40512	0.947169
7	40689	0.739592
7	40855	1.12287
7	41020	1.2114
7	41293	0.895694
7	41460	0.974481
7	41620	0.927658
7	41813	0.994113
7	41992	1.0561
7	42378	0.998921
7	42789	0.983633
7	42996	0.744734
7	43160	0.846805
7	43405	1.10386
7	43691	0.902525
7	43911	1.04284
7	44142	0.854756
7	44450	0.73333
7	44720	0.917707
7	44883	0.754059
7	45155	0.815085
7	45314	1.18204
7	45483	0.967655
7	45658	0.941204
7	46056	0.974509
7	46321	0.848723
7	46790	1.03719
7	46975	0.953104
7	47141	0.845806
7	47487	0.715922
7	47791	1.10484
7	48159	1.10177
7	48462	0.951929
7	48827	1.07008
7	49017	0.882738
7	49268	1.07932
7	49592	0.970939
7	49859	1.06119
7	50077	1.16734
7	50244	0.975873
7	50460	1.02698
7	50627	0.989378
7	50906	0.809834
7	51478	0.996409
7	51777	1.05151
7	52046	0.97704
7	52289	1.10219
7	52545	0.983554
7	52799	1.1153
7	52970	0.945997
7	53334	0.74186
7	53633	1.12375
7	53995	0.968538
7	54210	0.972499
7	54383	0.872106
7	54601	0.998372
7	54813	1.14605
7	54990	1.01462
7	55213	0.972926
7	55393	0.932582
7	55589	0.918092
7	55858	1.11749
7	56123	0.9006
7	56445	0.798746
7	56629	1.14478
7	56889	1.0333
7	57079	1.06979
7	57252	1.02923
7	57889	1.00771
7	58327	1.03692
7	58699	1.02808
7	58898	0.818588
7	59081	1.06575
7	59291	0.827202
7	59478	1.05951
7	59697	1.11356
7	60026	1.08166
7	60194	1.26526
7	60450	1.06371
7	60786	0.983062
7	60959	1.09072
7	61434	0.706907
7	61792	1.07201
7	62139	1.12911
7	62418	1.03618
7	62653	1.24605
7	62895	1.1631
7	63069	0.81024
7	63253	1.30096
7	63631	0.800291
7	64182	0.874065
7	64597	1.02053
7	64847	0.804026
7	65014	0.951111
7	65264	0.837535
7	65553	1.17832
7	65799	1.03495
7	65964	0.966237
7	66352	0.972356
7	66546	1.22791
7	66910	1.14515
7	67258	0.78023
7	67425	1.07226
7	67729	1.02405
7	68160	1.12402
7	68452	0.968081
7	68651	0.676069
7	68863	0.859283
7	69079	0.997944
7	69329	0.404161
7	69496	1.09483
7	69896	1.0561
7	70344	0.68542
7	70532	1.14554
7	70739	0.976945
7	71040	1.01677
7	71245	1.20571
7	71487	1.0757
7	71914	1.05191
7	72243	0.97863
7	72580	0.886072
7	72932	1.2471
7	73294	0.993782
7	73480	1.05952
7	73703	0.98543
7	74083	0.998119
7	74422	1.01642
7	74651	0.991239
7	74823	1.16084
7	75363	1.09863
7	75539	1.1611
7	75722	0.820795
7	75890	1.03134
7	76111	1.05879
7	76331	1.05654
7	76547	0.972214
7	76974	0.973174
7	77212	0.898498
7	77644	1.0957
7	77858	0.991251
7	78145	0.723713
7	78855	0.796185
7	79118	0.969604
7	79323	0.897318
7	79649	0.928902
7	79860	0.883982
7	80195	0.742801
7	80518	0.658938
7	80842	1.10315
7	81329	0.895214
7	81602	0.886172
7	81775	1.01494
7	82047	0.972433
7	82420	0.996817
7	82804	1.12629
7	82963	0.911335
7	83149	0.992527
7	83604	0.771428
7	84004	1.10873
7	84496	1.1099
7	84869	1.01951
7	85172	0.531105
7	85654	1.00578
7	85881	0.990628
7	86063	0.885493
7	86259	1.04845
7	86443	1.15695
7	86660	0.939409
7	86876	0.685743
7	87314	0.916292
7	87815	1.04389
7	87988	1.13806
7	88173	0.801278
7	88457	1.0265
7	88714	1.01788
7	88914	0.939744
7	89116	0.99206
7	89324	0.721089
7	89765	0.995091
7	90296	1.13111
7	90746	1.0064
7	91146	0.370086
7	91495	1.05065
7	91756	0.981706
7	92149	1.06243
7	92377	1.25359
7	92585	1.14223
7	92825	1.15531
7	92993	1.02027
7	93234	1.00889
7	93596	0.978741
7	93831	1.06206
7	94316	0.993435
7	94726	0.734405
7	95081	1.11617
7	95260	1.10338
7	95448	1.13743
7	95878	0.766947
7	96224	1.00642
7	96414	1.02124
7	96603	1.00955
7	96841	0.734267
7	97002	0.85925
7	97397	1.00831
7	97931	1.09111
7	98390	1.02971
7	98554	1.114
7	98741	0.944361
7	98915	1.03935
7	99183	0.99996
7	99459	0.858522
7	99669	0.927957
7	100014	1.0776
7	100219	1.01636
7	100388	1.11422
7	100611	0.776812
7	100843	0.737851
7	101044	0.713334
7	101258	0.946696
7	101679	1.03437
7	102212	0.898505
7	102523	0.864281
7	102770	0.913656
7	102935	0.96071
7	103230	1.12708
7	103391	0.691657
7	103609	1.0942
7	103820	1.1174
7	104162	0.96252
7	104639	1.03566
7	104881	1.01205
7	105304	0.840305
7	105527	1.04267
7	105729	0.832136
7	105934	0.952839
7	106097	0.997624
7	106667	0.935123
7	107059	0.975428
7	107264	1.0308
7	107442	1.07565
7	107846	1.09397
7	108074	0.833989
7	108429	0.702224
7	108795	1.07285
7	109295	0.963277
7	109720	0.973897
7	110071	1.15977
7	110248	1.17006
7	110487	1.10112
7	110792	1.15073
7	111229	1.31431
7	111660	1.27255
7	111843	1.14299
7	112291	0.931252
7	112508	1.05046
7	112767	0.884225
7	113041	1.00828
7	113310	0.951088
7	113597	1.1261
7	113799	1.26368
7	113999	1.1677
7	114178	1.13442
7	114449	1.03703
7	114672	1.16471
7	114916	1.16935
7	115383	0.563186
7	115681	1.04785
7	115839	1.19237
7	116039	0.922481
7	116214	0.720186
7	116434	0.903171
7	116778	1.13504
7	117033	1.035
7	117231	1.07994
7	117467	1.15189
7	117810	1.27339
7	118036	0.976082
7	118527	1.31009
7	118830	0.971486
7	119048	1.02447
7	119227	0.882138
7	119451	0.894154
7	119621	0.905063
7	119940	1.15556
7	120113	1.05894
7	120406	1.04879
7	121064	0.9327
7	121383	1.12957
7	121555	0.969092
7	121854	1.0906
7	122046	1.11344
7	122365	1.06351
7	122607	0.974126
7	122965	0.636404
7	123345	0.878338
7	123770	0.973018
7	124109	1.00987
7	124328	1.1241
7	124864	1.0456
7	125280	1.09648
7	125783	1.05834
7	126029	1.04361
7	126202	0.975511
7	126454	0.982043
7	126823	0.873469
7	127196	0.775826
7	127534	1.0196
7	128058	1.00741
7	128276	0.937471
7	128462	1.0417
7	128812	0.980757
7	129137	0.965429
7	129347	1.14356
7	129604	0.968123
7	129912	0.988496
7	130316	0.942281
7	130475	1.08921
7	130711	0.926709
7	131200	0.742451
7	131498	0.965063
7	131781	0.950333
7	132021	0.730749
7	132180	0.945923
7	132535	0.846842
7	132757	1.0641
7	133083	0.98191
7	133374	0.919342
7	133657	0.99811
7	134008	0.918452
7	134496	1.04686
7	134756	0.98897
7	134953	1.00555
7	135113	1.00739
7	135518	0.960849
7	135703	0.961859
7	135963	0.926594
7	136351	1.14106
7	136685	0.945162
7	136848	0.962074
7	137026	1.07372
7	137392	0.870337
7	137570	0.918938
7	137800	0.915244
7	138178	1.18792
7	138367	0.74767
7	138676	1.06416
7	139187	1.00461
7	139488	0.96732
7	139840	0.919116
7	140051	1.20465
7	140354	1.07198
7	140632	1.08995
7	140981	1.21205
7	141389	1.28127
7	141756	1.03151
7	142189	0.82393
7	142430	0.9769
7	142608	0.778538
7	142842	0.886415
7	143298	0.70634
7	143643	1.058
7	143979	0.989992
7	144324	0.900346
7	144582	0.620509
7	144837	0.936665
7	145123	2.70774
7	145329	1.34056
7	145596	1.10039
7	145916	1.0405
7	146374	0.976846
7	146798	0.851856
7	147096	1.02442
7	147291	1.10984
7	147697	1.03921
7	147963	1.00467
7	148227	0.735532
7	148603	0.70118
7	148923	0.867108
7	149304	1.2715
7	149587	0.991779
7	149963	0.975672
7	150470	0.923026
7	150668	0.710992
7	150955	0.914696
7	151345	0.821199
7	151553	0.783787
7	152130	0.963687
7	152392	1.00425
7	152892	0.833277
7	153450	0.94779
7	153694	0.944213
7	153974	1.01057
7	154150	1.13055
7	154327	0.872304
7	154719	1.10819
7	154893	0.993379
7	155143	0.997725
7	155304	0.854149
7	155509	1.19003
7	156015	1.00052
7	156195	0.855243
7	156501	1.10664
7	156669	1.03458
7	157084	0.893637
7	157314	1.03359
7	157475	0.84078
7	157837	1.13784
7	158284	1.05839
7	158614	1.23159
7	159001	0.918128
7	159220	1.12893
7	159555	1.01715
7	159823	1.0741
7	160031	0.942532
7	160332	0.972834
7	160667	1.04827
7	161025	1.0627
7	161451	1.13053
7	161623	1.12843
7	162071	1.00642
7	162349	1.25523
7	162563	1.10834
7	162844	1.23943
7	163041	0.952324
7	163314	0.894416
7	163496	1.14614
7	163676	1.13634
7	163904	0.712681
7	164151	1.02061
7	164424	1.13088
7	164642	1.10967
7	165213	2.42987
7	165446	1.06753
7	165781	0.866011
7	166292	1.04229
7	166599	0.91601
7	166985	1.01485
7	167294	0.898048
7	167539	0.981567
7	167911	1.03355
7	168091	0.967538
7	168276	1.08542
7	168710	1.07007
7	168916	0.993155
7	169225	1.03183
7	169602	0.791325
7	169850	0.855444
7	170044	1.18076
7	170370	1.07678
7	170688	1.14562
7	170928	1.0437
7	171247	0.82868
7	171521	0.986499
7	171823	1.00225
7	172109	0.995214
7	172450	0.967368
7	172763	0.966451
7	173066	0.646413
7	173269	1.08969
7	173596	0.909204
7	173885	1.11018
7	174137	1.10636
7	174557	0.782097
7	174771	1.08028
7	175080	0.854443
7	175291	1.00894
7	175539	1.11881
7	175738	1.19028
7	176217	0.896259
7	176398	1.11324
7	176558	1.15334
7	176722	1.07075
7	176924	0.888173
7	177126	1.08865
7	177305	0.947598
7	177546	0.682961
7	177874	0.951716
7	178175	0.882121
7	178515	0.936983
7	178755	1.07175
7	179012	0.968709
7	179175	1.0725
7	179427	0.86485
7	179747	1.0884
7	179933	2.51102
7	180212	0.784013
7	180399	1.05511
7	180654	0.966572
7	180907	0.805469
7	181266	1.04502
7	181637	0.92842
7	181872	1.0013
7	182117	1.01917
7	182571	1.01993
7	182797	0.977496
7	182995	0.97002
7	183179	0.923644
7	183382	0.7164
7	183614	0.656961
7	183970	0.997489
7	184742	0.923613
7	185056	0.80775
7	185300	1.02171
7	185540	1.08463
7	185937	0.957942
7	186128	0.990467
7	186430	0.842281
7	186712	1.30671
7	186940	0.975524
7	187279	0.893814
7	187793	1.04435
7	188175	0.899227
7	188387	1.04326
7	188613	1.17799
7	189141	0.983441
7	189530	1.06405
7	189755	1.04611
7	190047	0.995725
7	190288	1.03602
7	190488	1.17916
7	190813	0.963505
7	191121	1.18732
7	191385	0.972768
7	191744	0.915727
7	192114	0.836152
7	192459	0.989744
7	192750	0.942861
7	192943	0.903747
7	193178	1.01095
7	193366	1.22207
7	193630	1.03172
7	193963	1.10035
7	194277	1.11208
7	194568	1.24495
7	194769	0.999153
7	194979	1.02666
7	195624	1.09572
7	195981	0.98444
7	196172	1.09731
7	196457	1.11338
7	196897	0.969501
7	197190	1.12125
7	197422	1.02912
7	197736	1.22472
7	198119	1.00829
7	198467	1.02933
7	198687	1.02731
7	198864	0.904345
7	199053	0.911315
7	199332	1.06185
7	199495	1.03859
7	199778	0.740043
7	200126	0.926758
7	200578	1.05012
7	200828	1.09304
7	201173	1.09079
7	201582	1.0806
7	201881	1.26153
7	202099	1.13529
7	202444	0.779244
7	202684	1.14864
7	202901	1.09718
7	203404	1.11898
7	203746	1.04651
7	204073	1.17596
7	204320	1.14332
7	204519	0.710204
7	204861	1.03627
7	205032	0.995159
7	205411	1.01822
7	205746	0.695925
7	205958	1.03538
7	206132	1.00265
7	206537	0.994959
7	206717	1.05699
7	207059	1.01637
7	207354	1.10556
7	207723	0.845571
7	208026	0.997751
7	208253	1.12541
7	208528	1.1146
7	208702	1.04011
7	208917	1.00757
7	209236	1.01649
7	209594	1.06966
7	209819	0.957139
7	209991	1.10842
7	210324	0.952839
7	210484	1.36699
7	210934	1.14201
7	211163	0.790205
7	211658	0.840725
7	211992	0.974209
7	212231	0.937392
7	212422	0.950406
7	212584	1.11442
7	212764	0.998874
7	212977	0.845369
7	213224	1.08204
7	213420	1.09729
7	213699	0.841757
7	214151	0.968145
7	214813	0.907628
7	215088	1.06232
7	215527	0.82908
7	215917	0.829609
7	216264	1.16558
7	216502	1.16581
7	216707	0.760057
7	217038	0.992491
7	217299	2.2325
7	217491	0.974496
7	217672	0.946957
7	217844	0.935893
7	218114	0.946532
7	218296	0.979896
7	218543	1.08239
7	218715	0.978891
7	218930	1.10307
7	219235	0.866611
7	219420	1.09733
7	219623	0.975995
7	219783	0.94969
7	220091	1.00267
7	220537	1.02093
7	220721	0.956391
7	220937	1.01159
7	221473	0.968263
7	221660	0.890128
7	221971	1.02388
7	222297	1.04018
7	222480	0.774275
7	222775	0.989794
7	223171	0.879526
7	223407	0.923315
7	223646	1.07844
7	223950	1.05122
7	224152	0.919698
7	224553	1.06641
7	224958	0.943283
7	225239	0.93475
7	225626	0.889663
7	225880	0.921594
7	226088	1.09171
7	226371	1.11717
7	226573	0.999214
7	226847	1.06615
7	227020	1.06568
7	227263	1.15849
7	227534	0.987652
7	227779	1.03092
7	228132	0.809985
7	228349	0.971241
7	228697	1.05805
7	228900	0.807366
7	229071	0.891683
7	229316	1.02112
7	229498	1.05499
7	229718	1.05483
7	229993	1.27144
7	230268	0.902151
7	230450	0.976453
7	230643	0.902785
7	230825	0.891794
7	231090	0.975391
7	231277	0.988006
7	231486	0.836644
7	231967	0.993283
7	232401	1.05538
7	232641	1.03294
7	232856	1.01323
7	233031	0.927629
7	233543	1.09338
7	233745	0.757706
7	234009	1.14897
7	234347	0.952928
7	234592	0.916792
7	234777	0.787424
7	235175	0.728513
7	235439	0.879339
7	235760	0.910278
7	236096	1.13603
7	236259	0.712537
7	236566	0.995606
7	236970	0.951542
7	237316	1.13071
7	237555	1.16919
7	237927	0.781401
7	238280	0.939939
7	238570	1.37504
7	238777	0.965051
7	239041	1.12725
7	239298	1.04507
7	239569	1.03787
7	239770	1.0421
7	239965	1.22914
7	240227	1.02096
7	240559	1.04623
7	240760	1.29634
7	240935	0.980309
7	241096	0.910986
7	241390	1.1622
7	241610	0.964591
7	241878	1.02441
7	242105	1.03186
7	242307	1.03962
7	242621	0.982186
7	242876	0.911139
7	243119	1.01041
7	243419	0.846311
7	243728	1.06904
7	243906	1.05829
7	244222	1.00641
7	244568	1.09859
7	244770	0.958802
7	244987	0.913371
7	245146	1.10286
7	245522	1.15399
7	245729	1.12917
7	245991	0.800346
7	246199	1.04203
7	246934	0.903942
7	247246	0.856962
7	247437	0.998269
7	247631	1.12494
7	247843	0.908355
7	248121	0.949949
7	248357	1.10916
7	248635	0.940495
7	249248	0.928277
7	249417	0.787033
7	249844	0.980073
7	250362	0.870326
7	250625	0.769415
7	250881	0.866836
7	251099	1.14066
7	251474	0.697903
7	251659	1.02957
7	252038	0.927141
7	252414	0.88228
7	252760	2.66613
7	252966	0.984759
7	253265	1.01388
7	253442	0.945879
7	253774	1.02485
7	254017	0.967548
7	254230	1.02486
7	254423	0.966324
7	254630	0.976416
7	255329	0.9968
7	255762	0.92774
7	256163	0.819866
7	256574	0.959618
7	256895	1.13232
7	257079	1.05795
7	257273	0.792353
7	257574	0.987631
7	257781	1.14692
7	257967	1.03911
7	258145	0.981659
7	258395	1.09181
7	258747	0.959618
7	259019	0.841413
7	259371	0.801609
7	259540	0.911888
7	259980	0.964427
7	260448	0.76802
7	260650	1.12164
7	260840	0.911477
7	261276	1.07849
7	261444	0.820139
7	261640	1.01871
7	262094	0.878142
7	262350	1.09022
7	262687	1.06103
7	262898	1.04646
7	263084	1.01123
7	263355	0.850427
7	263522	1.04501
7	263839	1.22336
7	264068	0.822672
7	264321	0.978596
7	264498	1.06519
7	264739	0.784526
7	264927	0.877763
7	265313	1.12222
7	265571	1.19027
7	266041	1.02753
7	266255	1.07015
7	266422	0.736692
7	266623	0.946445
7	266979	0.844169
7	267261	1.07141
7	267439	0.993603
7	267786	0.714715
7	268064	1.03733
7	268259	1.27112
7	268494	1.13092
7	268679	0.970053
7	268919	0.895548
7	269126	1.00441
7	269300	1.09351
7	269535	0.945441
7	269872	0.973728
7	270101	1.09297
7	270551	1.32408
7	270865	1.06127
7	271250	0.993452
7	271609	1.07945
7	271891	0.924349
7	272071	0.985995
7	272241	0.873787
7	272537	0.98187
7	272947	1.04204
7	273114	0.794686
7	273503	1.05521
7	273759	1.17443
7	273937	1.12354
7	274158	0.969758
7	274328	0.869822
7	274625	1.11772
7	274858	0.812366
7	275089	1.08534
7	275397	1.11073
7	275568	1.17379
7	275741	1.25082
7	276026	1.00927
7	276297	1.03527
7	276537	1.24481
7	276713	1.0404
7	276922	1.12419
7	277118	0.994602
7	277414	0.789703
7	277806	0.860689
7	278030	1.08683
7	278229	1.10862
7	278559	1.0259
7	278743	1.02062
7	278903	0.999298
7	279236	0.993586
7	279417	0.955382
7	279624	1.16407
7	279821	1.07313
7	280174	1.22569
7	280339	0.830526
7	280515	0.89039
7	280804	1.05963
7	281005	1.0752
7	281517	1.05289
7	282070	0.861988
7	282325	1.11881
7	282525	1.26244
7	282709	0.773832
7	283250	0.824273
7	283526	1.04694
7	283983	1.09442
7	284174	1.19329
7	284507	0.860957
7	284668	0.952751
7	284845	1.07389
7	285236	1.06092
7	285489	0.9776
7	285790	1.00284
7	286114	1.11761
7	286345	0.91256
7	286726	0.87419
7	286951	1.10701
7	287137	1.05759
7	287315	0.960632
7	287696	1.0568
7	287914	1.00901
7	288176	1.09246
7	288397	0.710229
7	288707	1.09279
7	288921	1.04968
7	289419	0.961307
7	289582	1.11739
7	289968	0.967375
7	290130	1.01809
7	290459	0.947402
7	290649	0.912566
7	290932	1.07769
7	291383	0.938587
7	291679	0.924131
7	291850	1.02208
7	292140	0.963562
7	292493	1.12334
7	292746	1.14492
7	292979	1.33246
7	293465	1.08177
7	293671	1.13069
7	294138	1.00699
7	294399	1.1871
7	294757	1.22806
7	295221	1.1572
7	295456	0.980695
7	295779	1.02634
7	295999	1.06566
7	296275	1.14371
7	296461	0.696123
7	296644	0.960607
7	296923	1.12945
7	297246	1.07919
7	297556	0.836833
7	297923	0.983374
7	298195	0.941527
7	298436	0.857998
7	298599	1.05997
7	298919	0.72441
7	299103	1.14958
7	299443	1.01012
7	299728	1.04024
7	299940	1.11698
7	300422	1.05966
7	300683	1.02817
7	300871	0.858132
7	301110	0.751597
7	301385	1.20113
7	301745	1.04909
7	301939	1.1675
7	302127	0.930209
7	302335	0.959493
7	302592	0.984932
7	302999	1.32549
7	303212	1.04517
7	303387	1.02202
7	303617	1.04428
7	303860	0.842256
7	304227	1.08134
7	304414	1.00781
7	304767	0.974894
7	304967	1.20002
7	305312	1.15804
7	305620	1.11634
7	305989	1.03642
7	306344	0.933467
7	306773	0.890368
7	306986	1.12066
7	307453	0.973257
7	307715	0.995721
7	307935	0.961514
7	308272	0.850296
7	308432	0.722615
7	308869	0.985189
7	309195	0.992051
7	309734	0.63462
7	309910	0.689321
7	310409	0.785178
7	310607	1.21371
7	310965	0.734542
7	311638	0.804022
7	312039	1.01154
7	312220	1.04676
7	312517	1.00892
7	312807	1.05788
7	313188	0.916642
7	313363	0.882845
7	313632	0.915794
7	313962	0.760974
7	314355	1.01007
7	314594	0.978678
7	314949	0.670123
7	315126	1.14838
7	315483	1.09249
7	315768	0.832393
7	316107	1.01109
7	316289	0.975827
7	316455	0.978432
7	316961	0.862082
7	317126	1.04087
7	317392	1.13629
7	317676	1.16872
7	317934	1.11948
7	318226	1.01128
7	318406	1.06538
7	318597	1.2165
7	318775	0.961023
7	318991	1.08054
7	319184	0.985986
7	319371	1.27475
7	319930	1.03766
7	320230	1.06223
7	320608	1.10598
7	320812	1.00549
7	321135	0.938598
7	321402	0.772493
7	321698	0.919497
7	321913	0.953752
7	322231	1.09546
7	322438	1.01989
7	322856	0.773717
7	323234	1.07619
7	323771	1.00077
7	323982	0.890016
7	324246	0.674433
7	324477	1.12075
7	324732	0.913097
7	324931	1.21817
7	325166	1.02726
7	325355	1.15755
7	325652	1.16243
7	325923	0.906411
7	326204	0.818184
7	326524	0.845271
7	327068	0.904802
7	327621	1.13061
7	327826	0.894507
7	328212	0.857689
7	328502	0.70052
7	328706	0.87822
7	329097	0.991661
7	329574	0.873151
7	329816	1.05281
7	330421	0.808274
7	330729	0.761386
7	330948	0.8061
7	331294	0.938036
7	331484	0.985942
7	331793	0.918133
7	332188	0.766216
7	332508	0.778144
7	332834	0.930494
7	333120	0.846204
7	333298	1.22702
7	333517	0.899027
7	333809	0.97648
7	334093	1.04725
7	334316	0.816865
7	334505	1.20113
7	334830	1.02927
7	335004	0.993127
7	335238	0.99379
7	335458	1.07149
7	335792	1.01056
7	336055	1.09991
7	336360	0.912526
7	336784	1.091
7	337035	0.725455
7	337256	1.05469
7	337521	1.00361
7	337694	0.79169
7	338040	0.994073
7	338285	1.11132
7	338448	1.01714
7	338720	1.06233
7	338962	0.896526
7	339270	0.770306
7	339615	1.05011
7	340006	1.05581
7	340176	0.840791
7	340429	0.980457
7	340785	1.03662
7	341039	0.936751
7	341274	0.853963
7	341708	0.693423
7	342045	1.08616
7	342359	0.78555
7	342727	1.0615
7	343106	0.985492
7	343430	1.14604
7	343671	1.01871
7	343838	0.959991
7	344106	0.983433
7	344433	1.07537
7	344753	0.88139
7	345035	0.886476
7	345254	0.967773
7	345623	1.29388
7	345794	0.935546
7	346008	0.964326
7	346499	1.03638
7	346761	0.958807
7	346975	1.07918
7	347209	1.18748
7	347534	1.19419
7	347755	0.7514
7	348021	0.890161
7	348244	1.0273
7	348453	1.20567
7	348717	0.978136
7	349016	1.19833
7	349267	1.29532
7	349634	1.0502
7	350023	1.12557
7	350182	0.791465
7	350407	0.724852
7	350629	1.08326
7	350804	0.968936
7	350997	1.1079
7	351312	1.1398
7	351610	0.971258
7	352052	0.81923
7	352495	1.12028
7	352682	0.944082
7	352856	1.10282
7	353024	1.21754
7	353293	1.0685
7	353480	1.18301
7	353675	1.16581
7	353958	0.637361
7	354281	0.944351
7	354517	0.695775
7	354675	0.929276
7	355074	0.707172
7	355281	1.14237
7	355459	1.04111
7	355717	0.813699
7	355878	1.10484
7	356122	0.827551
7	356308	0.823814
7	356685	0.987151
7	357237	0.927274
7	357557	0.886043
7	357869	0.965688
7	358050	0.846184
7	358265	0.9764
7	358626	0.670822
7	358810	0.655738
7	359039	1.00768
7	359316	1.00589
7	359522	0.958698
7	359685	0.999317
7	359873	0.738252
7	360087	1.07165
7	360352	1.01181
7	360768	1.06219
7	361001	0.865361
7	361241	0.593076
7	361610	1.09121
7	361833	0.730916
7	362047	1.00548
7	362310	0.859065
7	362509	0.919165
7	362903	0.709794
7	363351	1.10688
7	363738	0.773392
7	364059	0.935382
7	364347	0.782425
7	364954	1.01289
7	365305	0.911439
7	365697	1.30287
7	366268	0.286285
7	366473	1.00562
7	366713	1.01132
7	367020	1.02136
7	367346	1.0334
7	367625	0.783584
7	367911	1.06423
7	368102	0.915144
7	368393	0.97835
7	368667	1.01904
7	368857	0.660329
7	369312	1.20406
7	369492	1.04224
7	369764	0.990933
7	369963	1.06853
7	370438	0.702788
7	370730	1.08349
7	371010	0.860668
7	371267	1.08495
7	371541	0.825212
7	371935	0.817438
7	372215	0.756597
7	372644	1.15203
7	372822	1.09344
7	373104	0.744665
7	373298	1.14454
7	373462	2.46052
7	373740	1.05442
7	374029	1.14653
7	374191	1.21522
7	374398	0.883316
7	374934	1.10987
7	375179	0.937197
7	375545	1.0792
7	375937	1.0376
7	376208	1.14311
7	376567	1.0048
7	376729	1.11024
7	377055	1.22923
7	377229	0.934842
7	377417	1.08346
7	377800	1.02073
7	378291	0.813875
7	378557	0.818631
7	378787	1.11885
7	379146	1.00797
7	379435	0.947163
7	379656	0.709342
7	380001	1.00602
7	380222	1.00383
7	380418	0.705848
7	380585	1.06491
7	381068	1.02069
7	381453	1.03352
7	381934	1.04123
7	382160	1.20034
7	382677	0.662549
7	382961	0.92893
7	383486	0.655663
7	383996	0.926969
7	384302	0.93222
7	384597	0.915745
7	384819	1.1149
7	385125	1.13598
7	385324	1.17266
7	385669	0.990692
7	386174	1.01382
7	386484	1.0713
7	386856	1.01786
7	387236	0.809981
7	387948	1.01921
7	388285	1.00206
7	388479	1.09409
7	388731	0.659398
7	388968	0.796884
7	389245	0.702916
7	389543	1.06649
7	390053	1.02596
7	390265	1.02563
7	390433	1.02529
7	390706	0.937187
7	390911	1.12695
7	391154	1.02893
7	391447	1.14215
7	391699	1.0905
7	391867	0.967853
7	392089	1.144
7	392400	1.02748
7	392575	0.824983
7	392890	1.02964
7	393313	2.30346
7	393489	1.00772
7	393682	0.967307
7	393970	1.00786
7	394163	0.976741
7	394392	1.04939
7	394629	1.11847
7	394934	0.897431
7	395327	1.10853
7	395545	1.17563
7	395755	0.941632
7	396103	1.03097
7	396268	0.995697
7	396472	0.713979
7	396754	1.09518
7	397187	1.07419
7	397519	0.9032
7	397881	0.691468
7	398247	0.76115
7	398654	0.898784
7	398872	0.937377
7	399115	0.817518
7	399353	0.786785
7	399755	0.996015
7	399932	1.04656
7	400103	0.832123
7	400524	0.974547
7	400716	0.976126
7	400992	0.881951
7	401264	1.04709
7	401438	0.937229
7	401607	1.37145
7	401918	1.16729
7	402381	1.01614
7	402855	0.86097
7	403359	1.09846
7	403534	1.10886
7	403951	0.730783
7	404962	1.69228
7	405634	0.897465
7	405831	0.966989
7	406111	1.16262
7	406380	0.962023
7	406607	0.960455
7	406884	0.795372
7	407057	0.997507
7	407624	1.03922
7	407917	1.13921
7	408237	0.778962
7	408466	1.09664
7	408689	1.01877
7	408970	0.947415
7	409256	1.02513
7	409517	1.03385
7	409702	1.04373
7	409980	0.993408
7	410257	0.739155
7	410435	0.949179
7	410795	1.00302
7	411082	0.804883
7	411344	0.938612
7	411563	0.905816
7	411964	0.995272
7	412225	1.05068
7	412425	0.778091
7	412843	1.03682
7	413266	0.990773
7	413513	0.945633
7	413730	0.919509
7	413890	1.24696
7	414128	0.955177
7	414424	0.826234
7	414760	1.24807
7	414961	1.10522
7	415184	1.13129
7	415453	0.968824
7	415741	1.04106
7	416179	0.627686
7	416526	0.867124
7	416939	1.04366
7	417184	0.881982
7	417562	0.939452
7	417929	0.868821
7	418298	1.05296
7	418635	0.957743
7	418817	0.735678
7	419120	1.11558
7	419334	0.776745
7	419541	1.05646
7	419761	1.10583
7	420002	1.20692
7	420427	1.09879
7	420784	1.10778
7	420972	1.14861
7	421148	0.888699
7	421352	1.10199
7	421630	0.902072
7	422054	0.776851
7	422602	0.961474
7	422792	1.12026
7	422968	1.06564
7	423305	0.974824
7	423671	1.04505
7	423873	1.07421
7	424125	1.08796
7	424309	0.938293
7	424552	0.758008
7	424951	1.01386
7	425247	1.1141
7	425565	0.892295
7	425829	0.79259
7	426320	0.836649
7	426695	1.03559
7	427137	1.07296
7	427502	1.11974
7	427843	0.901496
7	428020	0.923038
7	428205	1.09342
7	428564	0.928554
7	428765	0.860148
7	428926	1.12218
7	429256	0.920707
7	429655	1.24418
7	429894	0.92725
7	430180	0.951498
7	430389	0.948244
7	430812	1.01942
7	431037	1.01388
7	431271	1.18975
7	431725	0.954678
7	431888	1.07793
7	432141	0.986994
7	432306	1.04471
7	432468	0.939724
7	432718	0.839347
7	433009	0.787248
7	433314	0.852301
7	433748	1.18567
7	433929	1.084
7	434113	1.00724
7	434294	1.07336
7	434588	1.10865
7	435057	1.03176
7	435294	0.894858
7	435472	0.956293
7	435698	0.845444
7	436016	0.959361
7	436438	0.715009
7	436779	0.921867
7	437035	1.13963
7	437293	0.658819
7	437461	0.761396
7	437715	0.959279
7	438138	0.844259
7	438316	0.977638
7	438507	1.18586
7	438788	0.992551
7	439071	1.07227
7	439386	0.64984
7	439630	0.829983
7	439869	1.05449
7	440240	1.02859
7	440622	0.959005
7	440832	1.03172
7	441124	1.08822
7	441365	0.95923
7	441778	0.971831
7	441987	1.05441
7	442301	1.02597
7	442488	0.990974
7	442720	1.01225
7	442921	0.966323
7	443168	0.923402
7	443517	0.984039
7	443731	0.862016
7	443969	0.928116
7	444164	0.859945
7	444406	0.82135
7	444577	0.953956
7	444780	1.01395
7	445215	1.05892
7	445441	0.977289
7	445665	1.09835
7	445834	0.660804
7	446524	0.812976
7	446909	0.738263
7	447114	0.997141
7	447375	1.01654
7	447567	0.939449
7	447756	0.918913
7	447938	0.962773
7	448240	1.07897
7	448509	0.927292
7	448769	0.953296
7	448968	1.11933
7	449169	1.0706
7	449385	0.849084
7	449727	1.02907
7	449912	1.03248
7	450156	0.991194
7	450422	0.889197
7	450605	1.05364
7	450902	0.938958
7	451064	1.05817
7	451422	1.09529
7	451878	0.97099
7	452188	1.1409
7	452590	0.842499
7	452933	1.05384
7	453295	0.875073
7	453554	0.838371
7	453813	0.774507
7	454111	1.09768
7	454306	1.02847
7	454640	0.695919
7	454829	0.830904
7	455162	0.918067
7	455442	1.09924
7	455731	1.02288
7	455900	0.932708
7	456348	0.896716
7	456717	1.04194
7	456876	0.849823
7	457381	0.975104
7	457551	1.03258
7	457941	1.01028
7	458104	0.638136
7	458306	0.816742
7	458548	0.824367
7	458869	0.991911
7	459434	1.00626
7	459719	0.900225
7	460021	1.05468
7	460189	0.975897
7	460387	0.831151
7	460571	0.970596
7	460729	1.02137
7	461039	1.07284
7	461198	1.14823
7	461498	0.823369
7	461755	1.04326
7	462031	1.0043
7	462223	0.918478
7	462526	0.935604
7	462914	1.00474
7	463190	1.03411
7	463398	1.06098
7	463758	1.009
7	464024	1.14247
7	464219	0.877995
7	464611	1.24481
7	464909	1.04664
7	465129	0.978501
7	465362	1.03698
7	465735	1.01702
7	465921	1.08169
7	466168	1.00542
7	466392	0.921395
7	466577	1.03198
7	466905	1.00134
7	467138	0.436655
7	467317	0.916031
7	467869	0.897407
7	468256	0.943329
7	468510	1.08528
7	468987	1.02967
7	469157	0.854578
7	469419	1.01883
7	469664	0.944517
7	470033	1.19926
7	470421	0.712715
7	470774	0.987601
7	471161	1.13565
7	471491	0.930578
7	471816	1.02729
7	472163	0.945012
7	472387	1.07686
7	472799	1.04209
7	473259	0.89281
7	473477	1.07728
7	473857	0.956714
7	474227	1.20353
7	474536	0.702287
7	474870	0.940679
7	475130	1.14376
7	475305	0.967134
7	475465	1.13705
7	475632	0.999225
7	475844	1.10755
7	476004	1.05438
7	476418	1.10359
7	476693	1.15336
7	476910	0.992247
7	477078	1.32392
7	477512	1.01395
7	477906	0.884155
7	478136	1.08041
7	478463	0.916259
7	478634	0.732569
7	478994	0.928402
7	479316	0.960323
7	479606	0.965792
7	479787	0.765895
7	480051	1.00057
7	480276	1.01425
7	480549	0.892955
7	480947	0.80662
7	481369	0.931036
7	481696	1.00053
7	481916	0.979212
7	482125	0.697811
7	482320	0.947611
7	482540	1.03807
7	483005	1.10475
7	483310	1.06166
7	483667	0.961054
7	484172	1.16442
7	484377	0.91758
7	484748	0.907519
7	485043	0.939068
7	485432	0.845451
7	485638	0.924441
7	485918	1.02595
7	486359	1.04502
7	486651	0.875061
7	486913	1.00611
7	487202	0.899852
7	487681	0.948994
7	487878	1.01891
7	488080	0.969521
7	488271	0.940556
7	488549	0.916766
7	488842	1.09356
7	489042	1.05114
7	489233	0.787149
7	489590	1.04209
7	490010	1.11517
7	490526	1.04329
7	490711	1.12419
7	490904	2.27839
7	491098	1.09919
7	491298	1.00124
7	491634	1.04593
7	491823	0.993504
7	492041	1.14377
7	492329	1.20697
7	492644	1.02479
7	492905	0.952977
7	493070	1.1284
7	493376	1.15877
7	493537	0.774721
7	493865	0.92973
7	494245	1.03687
7	494529	1.1039
7	494717	1.09307
7	494975	1.08854
7	495181	1.00935
7	495561	0.986361
7	495874	1.06938
7	496044	0.758464
7	496426	1.04484
7	496762	1.2509
7	497592	1.04049
7	497817	0.791882
7	497993	1.1639
7	498183	1.06099
7	498488	1.15427
7	498747	0.768034
7	499002	0.990796
7	499377	1.13361
7	499859	0.901482
7	500200	0.946149
7	500402	1.08265
7	500573	1.08834
7	500932	1.15362
7	501130	1.11245
7	501300	0.996323
7	502191	0.86174
7	502361	1.03651
7	502569	0.947032
7	502988	0.986557
7	503423	0.837388
7	503738	1.21731
7	503962	0.837277
7	504318	1.10958
7	504495	0.9522
7	504673	0.802038
7	504951	1.00706
7	505267	1.00683
7	505663	0.920609
7	505941	0.999103
7	506498	1.01128
7	506959	0.962584
7	507161	1.14808
7	507397	0.964615
7	507659	1.04813
7	507921	0.69126
7	508160	1.15785
7	508456	1.01007
7	508720	0.88951
7	509210	0.959239
7	509509	1.05045
7	509813	0.818582
7	510175	1.04564
7	510610	0.949493
7	510772	1.24417
7	511015	0.980592
7	511298	0.761467
7	511460	1.02593
7	511661	0.746175
7	511951	0.884736
7	512277	0.950338
7	512462	1.07546
7	512680	0.980097
7	512932	0.994292
7	513144	1.06317
7	513366	1.10701
7	513545	1.08598
7	513714	1.02332
7	514000	1.07919
7	514425	1.10496
7	514882	1.04887
7	515096	1.14721
7	515453	1.16806
7	515671	0.733697
7	515865	1.02454
7	516055	0.743508
7	516388	0.93628
7	516576	1.01413
7	516773	0.883744
7	516946	1.06666
7	517258	1.06173
7	517453	1.02633
7	517662	1.33406
7	517905	1.19944
7	518265	0.856064
7	518534	1.27748
7	518728	1.06322
7	518996	1.15945
7	519487	1.06209
7	519718	0.938325
7	519897	1.25776
7	520221	1.07369
7	520611	1.10858
7	520801	0.975228
7	521231	1.0086
7	521520	0.893764
7	521753	0.938388
7	521964	1.12218
7	522317	1.00964
7	522686	1.1341
7	522852	0.807231
7	523156	0.747462
7	523452	1.08024
7	523775	1.08197
7	524051	1.11166
7	524412	0.982019
7	524739	1.07714
7	525058	0.983723
7	525455	0.825083
7	525998	1.08879
7	526255	1.13894
7	526438	0.668453
7	526749	1.46646
7	526956	1.05422
7	527331	0.93313
7	527659	1.07924
7	528139	1.14029
7	528600	1.07268
7	528760	1.23214
7	529115	1.0229
7	529506	0.694703
7	529844	1.0263
7	530096	0.799885
7	530334	1.15284
7	530740	1.03403
7	531079	0.739432
7	531268	0.723946
7	531545	0.894035
7	531807	0.991505
7	532044	1.15683
7	532314	1.00752
7	532571	1.16294
7	533055	1.11603
7	533219	0.640878
7	533554	1.02739
7	533832	1.12639
7	534035	1.03742
7	534296	1.03897
7	534616	0.936528
7	534896	1.05101
7	535140	1.34916
7	535554	0.956773
7	535759	1.12442
7	541677	1.52208
7	542226	1.17298
7	542424	0.979357
7	542810	1.02698
7	543044	0.751091
7	543268	0.956419
7	543598	1.03268
7	543795	0.73298
7	544007	0.953809
7	544307	0.978785
7	544516	0.937024
7	544813	1.07587
7	545357	0.99555
7	545546	1.04779
7	545776	1.01689
7	546227	1.01723
7	546429	1.08769
7	546864	0.995264
7	547176	0.982446
7	547637	0.943325
7	547926	0.82921
7	548099	1.06012
7	548283	0.978573
7	548632	0.746622
7	548939	0.941945
7	549301	0.930679
7	549706	0.965806
7	549980	0.686744
7	550355	1.01345
7	550581	1.0477
7	550870	1.01387
7	551086	0.775548
7	551320	0.723309
7	551924	1.23669
7	552185	1.1141
7	552515	0.702366
7	552689	0.945462
7	552914	1.21212
7	553113	0.986964
7	553396	0.953901
7	553633	0.990424
7	553871	1.05681
7	554152	1.04275
7	554443	0.836403
7	554636	1.06475
7	554943	1.00265
7	555198	1.19483
7	555487	0.854155
7	555855	0.871521
7	556179	1.02557
7	556681	0.919236
7	557072	0.985665
7	557352	1.104
7	557631	1.07826
7	557955	1.00181
7	558294	1.0937
7	558468	0.874431
7	558935	1.11795
7	559220	1.00893
7	559625	0.928427
7	559913	1.10361
7	560091	0.948619
7	560266	0.973926
7	560550	0.97212
7	561005	0.974621
7	561302	0.988374
7	561627	0.947805
7	561826	0.916066
7	567754	1.61842
7	567997	1.04177
7	568275	0.945114
7	568726	1.0234
7	574706	1.42345
7	575442	1.04563
7	575659	1.04602
7	575849	0.95608
7	576156	1.04205
7	576545	1.20804
7	576813	0.902812
7	576974	1.05982
7	577301	1.03713
7	577523	1.00222
7	577788	1.01605
7	578043	0.99383
7	578274	0.969245
7	578494	1.16512
7	578805	0.972524
7	579165	0.749751
7	579497	1.06488
7	579836	0.979987
7	580016	1.08199
7	580222	1.01088
7	580564	1.0579
7	580780	0.908136
7	581028	0.905435
7	581213	0.994305
7	581398	1.18561
7	581666	0.939585
7	581841	0.855554
7	582082	0.977186
7	582404	1.02146
7	582948	1.18741
7	583186	1.18952
7	583353	1.00248
7	583559	0.805642
7	583896	0.714429
7	584107	1.19616
7	584276	0.931566
7	584528	1.03719
7	584940	0.981167
7	585150	0.916649
7	585329	1.10925
7	585530	0.845818
7	585755	1.29169
7	586030	1.00192
7	586232	1.10914
7	586525	1.05784
7	586827	0.949409
7	587272	1.01802
7	587613	1.07945
7	587790	1.05514
7	588135	1.07025
7	588335	1.04364
7	588556	0.895836
7	588731	1.05795
7	589047	1.10793
7	589286	0.988126
7	589515	0.918223
7	589760	1.23001
7	590029	1.05553
7	590369	0.746785
7	590606	1.03073
7	590837	1.0974
7	591235	0.986046
7	591437	0.674387
7	591812	1.1308
7	592173	1.04719
7	592587	0.983919
7	592874	0.972721
7	593057	1.11335
7	593244	1.05242
7	593486	1.04942
7	593651	0.989645
7	593925	1.00126
7	594149	0.870547
7	594343	0.747679
7	594549	1.279
7	594756	0.87565
7	595035	1.05693
7	595288	0.939736
7	595583	0.937671
7	595786	0.993625
7	595987	1.03974
7	596156	0.675596
7	596509	0.942927
7	596861	0.98051
7	597153	1.11521
7	597380	1.01134
7	597693	0.927252
7	598136	0.954383
7	598496	0.971603
7	598702	0.816019
7	599206	0.869699
7	599454	1.02137
7	599619	1.09021
7	599933	1.06142
7	600219	0.998398
7	600613	0.812968
7	600830	0.754508
7	601159	0.990199
7	601465	1.00707
7	601695	0.895642
7	601861	0.93766
7	602148	0.885656
7	602481	1.00981
7	602668	0.820543
7	603004	0.754986
7	603183	0.770294
7	603566	0.805067
7	603794	1.01913
7	604124	1.12827
7	604570	0.75289
7	604840	1.07568
7	605053	0.996651
7	605396	0.894137
7	605737	0.91592
7	606136	1.00613
7	606325	0.956074
7	606844	1.01667
7	607176	0.843359
7	607576	0.91038
7	607793	0.729289
7	608036	0.818497
7	608298	0.963417
7	608495	1.25475
7	608902	1.03354
7	609068	0.905465
7	609345	0.989766
7	609511	1.07415
7	609771	0.984223
7	610140	0.949409
7	610323	0.94943
7	610543	1.06762
7	610854	0.933641
7	611219	0.992646
7	611385	0.921018
7	611624	0.888042
7	611878	1.07601
7	612041	1.16158
7	612281	0.971038
7	612596	1.04212
7	612854	0.965581
7	613175	1.07014
7	613450	0.975755
7	613673	1.10145
7	614014	0.878905
7	614280	0.989904
7	614532	1.09213
7	614787	0.926786
7	615021	0.606046
7	615302	0.677191
7	615799	0.987159
7	616033	1.24015
7	616350	0.979632
7	616537	0.989519
7	616852	0.951533
7	617194	0.854088
7	617363	0.951269
7	617724	1.08191
7	618247	1.09905
7	618624	0.822731
7	618814	1.00674
7	619199	0.86907
7	619569	0.966673
7	619794	1.16116
7	619997	0.915779
7	620235	1.0641
7	620494	0.984959
7	620675	1.09724
7	620896	1.02203
7	621118	1.04972
7	621502	0.989203
7	621851	0.934738
7	622025	1.11807
7	622199	0.964904
7	622596	1.10627
7	622917	1.28002
7	623402	1.13316
7	623700	1.04418
7	624004	0.896928
7	624505	1.27035
7	624754	0.913643
7	625133	0.981972
7	625630	1.03828
7	625904	2.35132
7	626296	0.989291
7	626598	1.08725
7	626804	0.853371
7	627137	0.983744
7	627417	0.960282
7	627607	1.21641
7	627802	0.979066
7	627992	0.9249
7	628181	0.967431
7	628430	1.15323
7	628658	0.692869
7	628822	0.952072
7	628994	0.627334
7	629160	0.820389
7	629477	0.8433
7	629653	1.02545
7	629881	0.916749
7	630161	0.955701
7	630371	1.10014
7	630654	1.01595
7	630980	0.677186
7	631295	0.965194
7	631597	1.00033
7	631806	1.32628
7	632216	1.03351
7	632438	0.758351
7	632679	0.699577
7	632873	0.980022
7	633101	0.975943
7	633563	0.888111
7	633815	0.967487
7	634051	0.585157
7	634374	1.16462
7	634573	1.06392
7	634754	1.07747
7	635062	0.795667
7	635352	1.10083
7	635722	0.850541
7	635996	1.01443
7	636318	1.04191
7	636480	0.979961
7	636711	0.84863
7	636889	0.929931
7	637138	1.12134
7	637342	1.11825
7	637650	0.97547
7	637848	0.821528
7	638133	0.767342
7	638609	0.991007
7	638897	0.943982
7	639140	1.14154
7	639500	0.899701
7	639787	0.883193
7	640220	0.966209
7	640388	0.828463
7	640800	0.912989
7	641078	0.820693
7	641270	0.934528
7	641531	0.953181
7	641746	0.933803
7	641997	0.738797
7	642194	0.961173
7	642479	0.904197
7	642664	1.01838
7	642877	1.04723
7	643223	1.10221
7	643577	0.944705
7	643812	1.09581
7	644048	0.673014
7	644245	0.993062
7	644478	1.04461
7	644859	0.949108
7	645393	0.921004
7	645675	1.01664
7	646192	1.40131
7	646472	1.11101
7	646688	0.933096
7	646887	1.0317
7	647126	0.794062
7	647304	1.07455
7	647618	1.08003
7	647978	1.03568
7	648193	0.945919
7	648375	1.19159
7	648837	0.936258
7	649155	0.97031
7	649390	1.242
7	649605	1.06534
7	649993	0.854142
7	650232	0.767347
7	650407	0.692431
7	650636	0.651804
7	651106	0.853818
7	651399	1.01728
7	651571	0.980146
7	651870	1.05727
7	652050	0.869465
7	652231	0.758084
7	652519	0.773951
7	652772	1.12634
7	653299	0.876203
7	653651	1.10058
7	653953	1.13297
7	654114	1.00227
7	654367	1.10598
7	654609	1.09776
7	654868	1.0234
7	655086	0.832934
7	655499	0.903018
7	655659	0.935493
7	655947	0.670973
7	656215	1.10692
7	656632	1.03513
7	656925	0.953173
7	657134	0.840495
7	657306	1.00858
7	657499	1.13495
7	657744	1.30277
7	658074	1.15247
7	658280	0.951356
7	658592	1.03608
7	658851	1.16635
7	659082	1.01742
7	659250	1.25078
7	659498	1.05147
7	659677	1.30111
7	659874	0.799555
7	660173	1.19027
7	660641	1.08257
7	661016	1.02735
7	661223	1.106
7	661613	0.810806
7	661843	1.01299
7	662220	0.762093
7	662408	1.02551
7	662612	0.985865
7	662910	0.975266
7	663302	1.0604
7	663574	1.24894
7	663844	0.979131
7	664150	0.962606
7	664494	1.10536
7	664687	0.830556
7	664868	0.933296
7	665136	1.11898
7	665501	1.00419
7	665666	1.13551
7	665982	1.13599
7	666221	1.15178
7	666456	1.23459
7	666718	0.703224
7	667157	1.06102
7	667331	1.15406
7	667500	1.14385
7	667719	1.09856
7	668005	1.06576
7	668409	1.03999
7	668639	0.977537
7	668922	1.11837
7	669096	1.1386
7	669257	1.11757
7	669449	1.03592
7	669782	0.97255
7	670058	0.869446
7	670283	1.01468
7	670552	0.956875
7	670738	0.990349
7	671192	0.694595
7	671542	0.972901
7	671737	1.009
7	672006	0.88387
7	672243	1.0232
7	672441	1.03779
7	672649	1.01042
7	672936	0.826001
7	673113	1.06939
7	673333	1.13268
7	673563	0.710702
7	673860	0.925207
7	674171	1.04801
7	674343	1.01734
7	674526	0.878928
7	674689	1.06226
7	674979	0.742331
7	675366	1.0557
7	675650	0.985779
7	675814	0.718247
7	676018	0.788781
7	676309	1.08959
7	676572	0.944454
7	676744	1.00406
7	676914	1.05821
7	677184	1.01383
7	677379	1.01633
7	677564	1.04612
7	677723	0.827246
7	677978	0.898835
7	678200	1.07537
7	678399	0.977747
7	678697	0.976313
7	678921	1.15758
7	679197	1.10137
7	679369	1.0098
7	679654	1.03962
7	679841	0.85728
7	680252	1.13439
7	680529	0.810582
7	680764	0.953241
7	680984	0.934773
7	681423	0.976409
7	681634	0.989777
7	681936	0.930128
7	682287	0.785424
7	682563	0.963266
7	682752	1.07222
7	683141	1.00625
7	683331	0.971967
7	683512	1.17406
7	684024	0.887854
7	684251	0.933424
7	684415	1.088
7	684732	1.12942
7	685295	1.05471
7	685539	1.02751
7	685898	1.11188
7	686215	0.93527
7	686454	0.924949
7	686686	0.81812
7	686999	1.03387
7	687223	0.798461
7	687453	0.913128
7	687687	0.895374
7	687887	1.03379
7	688100	0.815295
7	688387	1.07349
7	688654	0.965345
7	689060	0.939808
7	689272	0.946432
7	689495	0.996994
7	689663	1.06283
7	689822	1.0654
7	690003	1.15952
7	690270	0.956002
7	690490	0.93709
7	690747	2.15742
7	691012	1.05106
7	691346	0.686273
7	691731	1.05972
7	691985	1.23758
7	692302	0.994683
7	692481	1.08659
7	692695	0.821053
7	692914	0.863266
7	693253	1.05875
7	693525	1.08407
7	693882	0.750231
7	694184	0.856953
7	694587	1.02787
7	695144	0.916271
7	695421	1.08471
7	695766	1.00824
7	696218	0.996007
7	696423	1.45192
7	696636	0.861291
7	697026	1.05235
7	697205	0.907749
7	697451	0.91721
7	697647	0.981251
7	697856	0.915448
7	698166	1.03032
7	698375	0.977718
7	698696	1.18695
7	699108	1.16733
7	699365	1.07919
7	699669	1.13576
7	699933	1.04482
7	700111	1.03988
7	700394	0.795962
7	700647	1.00528
7	700822	1.059
7	701072	1.02515
7	701328	1.02212
7	701612	0.883418
7	702017	0.731063
7	702203	1.0751
7	702491	1.20519
7	703150	1.16583
7	703356	0.669677
7	703642	1.13956
7	703846	1.01087
7	704138	1.04044
7	704382	0.9424
7	704765	1.0777
7	705003	1.11595
7	705355	0.979354
7	705762	1.07624
7	706091	0.97331
7	706332	1.19406
7	706550	1.26554
7	706764	1.0215
7	706991	1.15433
7	707189	1.11611
7	712807	2.36478
7	713028	1.23622
7	713203	1.16179
7	713449	0.87927
7	713886	1.13347
7	714056	1.11886
7	714281	1.03843
7	714588	1.04655
7	714957	1.21428
7	715124	0.976785
7	715531	1.03609
7	715747	1.19766
7	716097	1.09939
7	716348	1.02179
7	716516	0.969967
7	716821	1.05442
7	717001	0.938899
7	717186	1.01641
7	717534	0.9572
7	717696	0.990224
7	717901	0.884002
7	718129	1.00897
7	718379	1.15228
7	718626	1.01437
7	719184	1.07114
7	719361	0.942969
7	719578	0.942457
7	719972	1.10522
7	720393	1.13235
7	720766	1.10923
7	721107	1.10609
7	721354	0.757314
7	721589	1.00799
7	721946	1.11144
7	722283	0.999479
7	722608	1.02941
7	722911	0.954451
7	723123	1.00467
7	723551	1.00238
7	723824	1.07457
7	724054	0.824186
7	724381	1.12364
7	724551	1.21034
7	724865	0.993917
7	725192	1.00025
7	725464	1.05424
7	725768	1.05567
7	725927	1.16257
7	726331	1.06889
7	726588	0.80363
7	726870	1.12714
7	727194	1.04424
7	727745	1.02791
7	728104	1.01461
7	728576	0.989173
7	728802	1.08685
7	729079	1.08702
7	729475	0.925967
7	729692	1.09558
7	730015	0.926183
7	730175	1.11949
7	730388	0.946373
7	730753	0.64243
7	731008	0.805566
7	731436	0.974066
7	731648	1.04487
7	731981	0.711067
7	732342	1.0354
7	732677	1.15072
7	733055	0.947958
7	733240	0.926477
7	733415	0.950275
7	733717	1.07552
7	734107	0.987127
7	734413	0.94819
7	734845	0.997845
7	735101	0.766551
7	735260	0.760284
7	735540	0.787157
7	735729	1.04085
7	735914	1.12237
7	736325	1.09614
7	736591	0.92748
7	736942	0.961297
7	737186	1.18792
7	737392	1.08019
7	737653	1.00576
7	737905	1.00538
7	738149	1.12561
7	738543	1.02837
7	738973	1.0113
7	739356	1.10637
7	739763	0.883644
7	740212	1.0799
7	740445	0.589716
7	740878	0.972781
7	741321	1.03333
7	741529	1.03305
7	741826	1.11428
7	742250	1.05518
7	742545	1.09994
7	742755	0.901271
7	743082	0.735504
7	743328	0.939573
7	743727	1.11404
7	743983	0.944559
7	744268	1.04337
7	744557	1.06356
7	744734	0.641088
7	745115	1.19837
7	745404	0.975293
7	745680	0.905905
7	745869	1.10073
7	746104	0.768585
7	746518	1.11438
7	746716	1.10133
7	746909	1.09326
7	747139	1.02388
7	747485	1.03616
7	747766	0.972273
7	748071	0.948165
7	748470	1.04909
7	748675	1.10763
7	748843	1.03359
7	749075	0.723758
7	749307	1.02594
7	749645	0.855224
7	749970	0.996752
7	750192	0.985477
7	750351	0.977782
7	750609	1.09392
7	750864	1.10818
7	751098	0.799503
7	751288	1.12164
7	751819	1.03236
7	752160	0.965011
7	752405	0.725145
7	752706	1.05091
7	752950	1.08242
7	753186	1.10393
7	753383	1.08577
7	753572	1.05082
7	753973	0.980864
7	754301	0.943554
7	754513	1.0732
7	754775	0.954196
7	755035	0.967518
7	755295	0.937806
7	755571	1.2581
7	755764	0.876711
7	756325	0.769833
7	756655	1.08151
7	756932	0.901207
7	757133	0.740408
7	757460	0.67314
7	757644	0.749498
7	757981	1.02767
7	758193	1.11748
7	758502	1.08877
7	758676	0.915675
7	758863	1.15206
7	759227	1.07728
7	759426	0.89126
7	759620	1.01186
7	759926	1.0653
7	760307	1.17342
7	760527	0.926386
7	760734	0.946182
7	760974	0.669616
7	761207	1.12856
7	761397	0.999109
7	761568	0.701458
7	762072	1.16123
7	762407	0.964576
7	762590	0.889127
7	763139	0.744308
7	763529	1.22549
7	763783	1.04031
7	765065	1.12181
7	765234	1.09242
7	765477	0.988197
7	766075	0.998261
7	766306	1.02938
7	766498	0.810033
7	766818	1.11464
7	767080	1.08551
7	767496	1.12464
7	767668	0.988331
7	767995	2.53886
7	768261	1.01863
7	768651	0.841418
7	768867	0.727242
7	769123	1.17536
7	769348	1.05523
7	769719	1.28601
7	769961	1.179
7	770277	1.25711
7	770467	1.13666
7	770853	0.868445
7	771049	1.04145
7	771500	1.07925
7	771680	0.895352
7	771967	0.765071
7	772267	0.932468
7	772485	1.075
7	772754	1.10742
7	773154	1.00403
7	773559	0.817532
7	773928	1.28094
7	774218	0.986417
7	774477	1.06067
7	774785	0.970431
7	775018	1.0214
7	775288	1.05386
7	775522	0.740053
7	775736	1.03029
7	775988	0.810577
7	776221	1.25316
7	776557	0.898548
7	776975	1.02803
7	777222	0.922975
7	777558	1.23674
7	777716	0.950797
7	778051	1.08269
7	778240	1.03519
7	778497	0.823391
7	778706	0.863268
7	779117	0.365303
7	779291	1.05142
7	779545	1.00669
7	779805	1.00269
7	780019	0.848564
7	780218	1.18851
7	780480	1.0629
7	780863	1.02627
7	781045	1.03191
7	781369	1.07934
7	781534	0.829058
7	781822	1.04001
7	782030	0.876249
7	782212	1.2218
7	782445	1.04921
7	782688	1.16481
7	782886	0.96699
7	783169	0.925722
7	783506	0.976078
7	783762	1.06362
7	783984	0.877567
7	784187	0.939505
7	784407	0.758256
7	784751	1.17183
7	785081	0.972275
7	785252	0.991166
7	785576	0.990768
7	786015	1.078
7	786302	0.76097
7	786519	0.969648
7	786722	1.10692
7	786881	0.747756
7	787129	1.1405
7	787301	0.923224
7	787557	0.997485
7	787792	0.946122
7	787951	0.838662
7	788294	0.826088
7	788593	1.03213
7	788984	1.17672
7	789154	1.04442
7	790012	0.991283
7	790307	0.847798
7	791011	0.992372
7	791475	0.97371
7	791778	0.781879
7	792039	1.0172
7	792308	1.02686
7	792532	0.978342
7	792752	0.851119
7	792942	0.919118
7	793131	0.924015
7	793390	1.08035
7	793592	1.10388
7	793798	1.07992
7	793973	1.06877
7	794175	1.09551
7	794370	0.963363
7	794718	0.986081
7	794880	0.793702
7	795123	0.919429
7	795291	0.986283
7	795514	0.737772
7	795681	0.97423
7	795936	0.959262
7	796187	0.725362
7	796562	1.09256
7	796863	1.15303
7	797232	0.846173
7	797500	1.00158
7	798000	0.828743
7	798538	1.096
7	798984	1.03288
7	799344	0.933274
7	799645	1.01899
7	800119	0.718815
7	800610	0.918419
7	800827	1.08063
7	801056	1.01192
7	801269	0.992479
7	801434	0.791964
7	801856	0.700862
7	802162	0.902939
7	802408	0.751849
7	802785	0.773734
7	803084	0.987367
7	803379	0.791882
7	803969	0.964283
7	804215	0.683171
7	804526	0.941162
7	804811	0.920424
7	805037	1.07339
7	805223	0.967616
7	805402	1.04631
7	805703	0.835189
7	806190	0.934443
7	806442	0.676501
7	806663	0.967518
7	806837	1.00984
7	807040	1.00216
7	807258	1.12237
7	807446	0.864714
7	807750	1.05294
7	808020	0.80827
7	808248	0.96149
7	808454	1.13298
7	808628	0.895252
7	808884	0.917811
7	809162	0.910317
7	809388	0.997362
7	809555	1.09074
7	809987	1.02469
7	810400	0.977292
7	810605	1.02966
7	810877	1.18263
7	811163	0.975098
7	811423	1.04371
7	817392	0.991084
7	823302	1.74893
7	823634	0.769881
7	823994	1.0155
7	824260	1.03557
7	824451	1.12988
7	824634	1.1164
7	824974	1.08462
7	825253	1.12681
7	825422	1.17606
7	825599	0.854238
7	825972	1.15159
7	826521	1.00301
7	826731	1.07118
7	827099	1.1213
7	827358	1.03001
7	827547	1.08112
7	827935	0.928277
7	828243	0.886045
7	828641	0.849169
7	828837	1.07875
7	829101	0.866985
7	829549	1.07588
7	829721	0.98541
7	830187	0.969433
7	830440	1.04452
7	830725	1.05509
7	830922	1.17151
7	831213	1.21005
7	831557	0.932823
7	831805	0.732253
7	832096	0.918441
7	832518	0.440369
7	832711	1.0253
7	832897	0.960836
7	833198	1.17255
7	833492	1.07991
7	833744	1.00684
7	833955	0.980046
7	834254	0.914532
7	834565	0.987418
7	834769	1.05338
7	835135	1.21318
7	835323	0.751633
7	835549	0.767395
7	835737	1.01532
7	836172	0.994548
7	836389	1.08908
7	836664	0.93718
7	836942	1.07329
7	837107	0.948774
7	837379	0.963615
7	837852	1.06175
7	838028	1.06263
7	838261	0.767045
7	838649	1.31569
7	838815	0.971586
7	839087	1.00271
7	839341	0.738586
7	839624	1.04773
7	839963	0.903676
7	840142	0.978687
7	840328	0.979651
7	840632	1.02113
7	840827	0.831489
7	841224	0.973948
7	841631	0.97171
7	841815	0.791021
7	842184	0.937401
7	842570	1.0192
7	842730	0.988892
7	842901	0.913193
7	843230	0.891948
7	843392	0.761628
7	843690	1.00428
7	843859	1.2322
7	844298	0.752514
7	844484	1.03235
7	844738	1.12919
7	845021	1.12211
7	845407	0.83775
7	845626	0.942806
7	845839	0.938884
7	846135	0.923488
7	846368	1.12858
7	846686	1.15085
7	846885	1.116
7	847262	1.08965
7	847636	1.01598
7	847894	1.03396
7	848174	1.02922
7	848388	0.951898
7	848682	1.20926
7	848943	1.24811
7	849339	0.721129
7	849552	1.44717
7	849721	1.01192
7	849932	0.968494
7	850174	0.985121
7	850338	0.951822
7	850539	0.910021
7	850700	1.09373
7	850902	0.774338
7	851345	1.26787
7	851621	1.17746
7	851794	0.981175
7	851979	0.895694
7	852339	0.660552
7	852549	0.986033
7	852709	0.92863
7	853070	1.08328
7	853396	1.07773
7	853682	1.06277
7	853901	1.06783
7	854090	1.03924
7	854442	0.953434
7	854630	0.72218
7	854990	1.07375
7	855227	1.08275
7	855481	0.960156
7	855719	0.985965
7	856020	1.05497
7	856299	1.10967
7	856603	1.04789
7	857236	0.979671
7	857734	0.67032
7	858071	0.713851
7	858231	0.972905
7	858555	0.948537
7	858844	0.899541
7	859124	0.854844
7	859555	1.18115
7	859909	1.06313
7	860092	0.651174
7	860457	0.767802
7	860662	0.743645
7	860981	0.960984
7	861246	1.11585
7	861468	0.96822
7	861704	0.960178
7	862035	1.03269
7	862285	0.660857
7	862596	0.750837
7	862932	1.02256
7	863145	1.00134
7	863422	0.801037
7	863626	1.0028
7	864067	0.998243
7	864471	0.796005
7	864678	1.06438
7	865111	1.13436
7	865525	0.731211
7	865716	1.04923
7	866001	1.13878
7	866348	0.88576
7	866616	1.12716
7	866911	0.974801
7	867226	1.0329
7	867538	0.847112
7	867727	1.05219
7	868113	1.11856
7	868303	1.12315
7	868490	0.734394
7	868682	0.981395
7	868882	0.94597
7	869067	1.10687
7	869266	1.02194
7	869461	0.779675
7	869710	0.826431
7	869873	1.03644
7	870216	0.977116
7	870410	0.962675
7	870856	1.19255
7	871080	0.985743
7	871332	0.975533
7	871636	1.31664
7	871970	0.852221
7	872190	0.902797
7	872366	0.851494
7	872682	1.20065
7	872880	0.986302
7	873180	1.12769
7	873416	1.0186
7	873735	1.44257
7	874025	1.09908
7	874477	1.16577
7	874875	1.04028
7	875096	1.15149
7	875279	0.771619
7	875442	1.06774
7	875780	1.18523
7	876000	0.956141
7	876287	0.987934
7	876493	1.17951
7	876732	1.22393
7	877068	1.02929
7	877285	1.28939
7	877445	1.08718
7	877741	1.06551
7	877917	1.09513
7	878168	1.18965
7	878537	1.1008
7	878876	1.07755
7	879319	1.19584
7	879628	1.18394
7	879852	1.29717
7	880242	1.0616
7	880536	0.927352
7	880948	1.0688
7	881132	1.11771
7	881550	1.24655
7	881817	0.823337
7	882248	0.994668
7	882577	1.01273
7	882800	1.07545
7	883292	1.05507
7	883607	1.02039
7	883836	0.874776
7	884057	1.08605
7	884320	0.900611
7	884618	1.12883
7	884895	1.0278
7	885207	1.18316
7	885457	0.764502
7	885785	0.982501
7	885947	1.05176
7	886313	0.993157
7	886526	0.851475
7	886749	1.04514
7	887160	0.734361
7	887478	0.797077
7	887823	1.18127
7	888168	1.01218
7	888379	0.936512
7	888779	1.05348
7	889238	0.829897
7	889448	0.651169
7	889795	0.892645
7	890002	1.0008
7	890177	1.08566
7	890460	0.905179
7	890639	1.05784
7	891117	1.04848
7	891281	0.910405
7	891511	1.02578
7	891712	0.742677
7	891996	1.01974
7	892201	1.07412
7	892363	0.740488
7	892748	0.868243
7	893023	1.03824
7	893273	0.983838
7	893544	1.20369
7	893723	0.826683
7	894271	1.03534
7	894493	0.81345
7	894846	1.203
7	895125	1.16519
7	895360	0.990099
7	895789	0.888604
7	895981	1.22161
7	896284	1.10419
7	896622	1.10074
7	896988	1.00807
7	897310	0.908301
7	897582	0.953705
7	897973	1.16998
7	898312	0.937581
7	898654	0.991133
7	898921	0.894475
7	899132	1.01662
7	899592	1.00238
7	899815	1.06272
7	900002	0.920885
7	900180	0.801687
7	900405	1.03413
7	900591	1.05249
7	900834	1.15784
7	901218	1.01565
7	901442	0.991606
7	901835	1.0648
7	902021	1.01103
7	902338	1.02531
7	902723	0.987342
7	902980	1.03057
7	903168	0.987275
7	903344	0.984914
7	903506	0.917028
7	903948	1.00904
7	904366	0.984868
7	904602	0.728907
7	904899	1.01976
7	905058	1.05997
7	905259	1.18422
7	905439	1.17219
7	905784	0.683725
7	906470	0.871626
7	906951	0.958657
7	907264	1.06292
7	907438	0.953832
7	907661	1.04015
7	907969	0.987565
7	908147	0.811303
7	908424	0.831718
7	908656	1.03791
7	908898	0.9521
7	909069	1.02945
7	909234	1.08456
7	909428	1.01997
7	909956	1.14583
7	910316	2.52441
7	910496	0.871454
7	910706	0.652712
7	910880	1.01561
7	911118	0.914191
7	911351	0.978378
7	911845	1.08226
7	912055	0.998221
7	912281	1.10466
7	912607	1.11293
7	912897	0.922813
7	913067	1.05868
7	913304	0.939399
7	913496	1.02775
7	913820	0.864898
7	914243	0.942256
7	914431	1.04979
7	914961	0.707769
7	915401	0.942278
7	915627	1.09945
7	915797	1.07487
7	916014	0.767951
7	916179	0.889853
7	916443	1.18441
7	916647	1.1902
7	916989	0.95426
7	917173	1.00927
7	917399	0.884613
7	917691	1.08512
7	918045	0.765374
7	918382	0.990462
7	918703	1.09978
7	918936	0.811884
7	919333	0.977663
7	919678	0.840245
7	919928	1.02456
7	920118	1.12269
7	920309	1.17631
7	920526	1.06366
7	920723	0.999425
7	920961	1.08103
7	921129	0.982338
7	921288	0.890988
7	921472	0.965843
7	921920	1.09222
7	922091	0.973107
7	922405	1.11648
7	922653	1.08253
7	922874	0.944295
7	923153	1.07009
7	923333	1.12257
7	923573	1.02226
7	923736	1.12383
7	923975	1.14278
7	924236	0.991681
7	924784	0.782573
7	925090	1.06438
7	925255	0.960631
7	925544	0.914068
7	925805	0.916011
7	926034	1.20843
7	926280	0.839109
7	926476	1.00874
7	926732	1.00545
7	927095	1.05743
7	927301	0.710462
7	927747	0.771303
7	928064	1.00046
7	928363	0.891089
7	928669	1.015
7	928992	0.967764
7	929304	0.935258
7	929467	1.12564
7	929706	1.13248
7	929919	1.12452
7	930226	0.971427
7	930460	1.26246
7	930625	1.05665
7	930930	0.715419
7	931105	1.23452
7	931659	0.90737
7	932035	1.03654
7	932277	0.997377
7	932716	0.944175
7	933289	0.823429
7	933647	1.08128
7	933840	1.01869
7	934088	1.07917
7	934488	1.05027
7	934650	1.11919
7	934922	0.977653
7	935108	0.637809
7	935381	0.904511
7	935560	0.933576
7	935723	1.0014
7	935893	0.839799
7	936204	0.846693
7	936434	0.973691
7	936708	0.929123
7	936883	1.1987
7	937275	0.85456
7	937504	1.14444
7	937732	0.964632
7	937995	0.93811
7	938176	0.880889
7	938398	1.05735
7	939016	0.785308
7	939192	1.20411
7	939441	0.915998
7	939746	0.976791
7	939908	0.919754
7	940162	1.07871
7	940410	1.03447
7	940761	0.925236
7	940994	0.906372
7	941191	0.97528
7	941438	0.910791
7	941835	0.900952
7	942236	0.937482
7	942534	0.893681
7	942775	0.786206
7	942995	1.05962
7	943206	0.83179
7	943524	0.867938
7	943916	0.998063
7	944335	0.984936
7	944537	0.924903
7	944886	0.912654
7	945166	0.92115
7	945410	0.997164
7	945775	1.06333
7	945948	1.06624
7	946113	1.07553
7	946345	1.07145
7	946517	1.02037
7	946713	0.968462
7	947052	0.821382
7	947522	0.737008
7	947800	0.619353
7	947969	0.674098
7	948151	1.05212
7	948313	0.906716
7	948491	1.04602
7	948756	0.927606
7	948929	0.932938
7	949198	0.98836
7	949504	1.05057
7	949700	0.934314
7	950002	0.97556
7	950166	0.980514
7	950402	0.691669
7	950593	0.932815
7	950910	0.99344
7	951073	1.11258
7	951239	0.76509
7	951863	1.06182
7	952088	1.06486
7	952394	0.659224
7	952679	0.991772
7	952891	0.962888
7	953281	1.10747
7	953566	0.935591
7	953754	1.04383
7	953959	1.02688
7	954252	0.760883
7	954682	0.92896
7	954839	0.905545
7	955355	0.946106
7	955558	0.970734
7	955830	1.02576
7	956004	0.71811
7	956195	0.953336
7	956387	0.675771
7	956555	0.960666
7	956845	1.07549
7	957072	0.931676
7	957344	0.863988
7	957730	1.0179
7	958025	1.03205
7	958453	1.07708
7	958639	1.03926
7	959008	0.925269
7	959238	0.976044
7	959662	0.864907
7	959893	0.628361
7	960343	0.910832
7	960532	0.924774
7	960825	0.893266
7	961019	1.08922
7	961398	0.767694
7	961874	0.90703
7	962057	1.05405
7	962260	0.996581
7	962584	0.958717
7	962789	0.885799
7	963004	1.00485
7	963300	1.13377
7	963681	0.976246
7	963898	0.99062
7	964175	1.15267
7	964390	1.01354
7	964764	0.965247
7	965152	0.988189
7	965369	0.974333
7	965589	1.02945
7	966032	1.04654
7	966241	0.794234
7	966442	1.04364
7	966656	1.10489
7	966907	1.0675
7	967111	0.70603
7	967422	1.06515
7	967707	0.963174
7	968042	1.11083
7	968401	0.960448
7	968594	0.751272
7	968853	0.845518
7	969315	0.861966
7	969727	1.04574
7	969897	0.71437
7	970306	1.25818
7	970485	0.844372
7	970747	0.768757
7	971092	0.867896
7	971361	0.838662
7	971581	1.06451
7	971964	1.02609
7	972398	0.931021
7	972613	1.0165
7	972982	1.05199
7	973297	0.981897
7	973573	1.09294
7	973927	0.737651
7	974093	1.05445
7	974336	0.97635
7	974632	1.08212
7	974812	1.25517
7	975102	0.948242
7	975377	0.919101
7	975668	0.990368
7	975918	1.20556
7	976129	1.18271
7	976297	1.20804
7	976577	1.00668
7	976767	1.09655
7	976935	1.08014
7	977138	1.03317
7	977367	0.957634
7	977793	1.12166
7	978090	1.01535
7	978253	1.13622
7	978482	1.02294
7	978978	0.972395
7	979205	1.02584
7	979437	1.13846
7	979669	1.15964
7	980013	1.1337
7	980302	1.0835
7	980676	1.0415
7	980989	1.05921
7	981310	0.551197
7	981797	1.11527
7	981974	1.10682
7	982297	0.902945
7	982727	1.11894
7	982909	1.03715
7	983286	1.09619
7	983563	0.880606
7	983890	0.907665
7	984231	0.892237
7	984424	1.06784
7	984702	1.06448
7	985030	0.874326
7	985277	1.21951
7	985487	0.906244
7	985891	0.854685
7	986175	1.1542
7	986566	1.02391
7	986748	1.12538
7	986935	0.994381
7	987113	1.14918
7	987299	0.746231
7	987758	1.12526
7	987952	1.115
7	988141	0.854265
7	988467	0.907781
7	988722	0.944137
7	988990	0.899872
7	989200	0.978408
7	989574	0.94121
7	989746	1.01891
7	989968	1.00975
7	990189	0.840673
7	990384	1.0804
7	990655	1.10233
7	990843	1.14903
7	991029	1.17758
7	991210	1.09538
7	991528	0.828197
7	991761	1.06698
7	992197	1.04719
7	992390	0.871779
7	992616	0.966629
7	993055	1.01576
7	993274	0.96319
7	994028	1.08341
7	994480	0.95572
7	994881	0.706146
7	995181	1.0718
7	995432	1.03046
7	995605	1.06616
7	995780	1.08508
7	996238	1.17875
7	996437	0.774766
7	996690	1.065
7	996858	0.961359
7	997042	1.10127
7	997286	1.13748
7	997564	1.18549
7	997728	0.98109
7	998037	1.03537
7	998229	0.91089
7	998490	1.09036
7	999059	1.17295
7	999218	0.91682
7	999592	1.16331
7	999982	0.957614
7	1000200	1.10886
7	1000370	1.09922
7	1000630	1.11445
7	1000910	0.865553
7	1001160	0.844551
7	1001940	1.05587
7	1002250	0.967366
7	1002550	1.03578
7	1002760	0.963408
7	1003010	1.1128
7	1003180	1.03381
7	1003520	1.16844
7	1003710	1.28361
7	1003960	1.11247
7	1004410	0.873222
7	1004640	0.824457
7	1005120	1.20627
7	1005290	0.816543
7	1005520	1.0249
7	1005760	1.02038
7	1005990	0.772426
7	1006360	0.97192
7	1006550	1.01696
7	1006730	0.934109
7	1007060	1.10025
7	1007330	0.845961
7	1007730	0.980539
7	1008000	0.802602
7	1008220	1.00429
7	1008450	1.0839
7	1008840	1.01776
7	1009130	0.899128
7	1009430	0.983472
7	1009760	1.09404
7	1009920	0.90557
7	1010140	1.12776
7	1010390	0.953439
7	1010610	1.00319
7	1010850	1.28843
7	1011150	0.988165
7	1011480	1.07368
7	1011680	0.981778
7	1011860	1.0182
7	1012100	0.674755
7	1012490	1.00719
7	1012810	1.04001
7	1013030	1.2394
7	1013240	0.983497
7	1013580	0.79733
7	1013780	0.958111
7	1014090	0.932995
7	1014480	1.01617
7	1014710	0.719867
7	1015100	1.01492
7	1015470	0.98679
7	1015710	0.864785
7	1016140	1.09454
7	1016650	1.20832
7	1017170	1.09234
7	1017450	0.963511
7	1017620	1.19023
7	1017780	1.01383
7	1018170	0.759123
7	1018340	0.948106
7	1018520	0.945609
7	1018710	0.941625
7	1018990	0.753141
7	1019170	0.852473
7	1019600	0.822712
7	1019760	1.00066
7	1020190	0.967281
7	1020420	1.04422
7	1020620	0.672234
7	1021050	1.04264
7	1021420	0.964383
7	1021630	0.661672
7	1021880	1.05825
7	1022060	1.0255
7	1022320	0.946949
7	1022620	0.695792
7	1022800	0.793695
7	1023120	1.14669
7	1023330	1.14259
7	1023680	0.890676
7	1023910	1.01189
7	1024280	0.917005
7	1024600	0.941423
7	1024870	0.636753
7	1025160	1.20943
7	1025760	0.986894
7	1025980	1.13162
7	1026350	0.894188
7	1026850	1.03758
7	1027140	1.00733
7	1027340	0.945687
7	1027700	1.54262
7	1028150	1.12918
7	1028690	0.892131
7	1028970	1.00322
7	1029170	1.01142
7	1029520	0.924522
7	1029880	0.996226
7	1030150	0.947924
7	1030380	0.694757
7	1030590	1.09043
7	1030790	0.995322
7	1031030	0.991912
7	1031380	1.01699
7	1031760	1.43925
7	1031950	0.890879
7	1032250	0.915312
7	1032520	1.01042
7	1032910	0.983544
7	1033180	0.86443
7	1033400	0.965195
7	1033640	0.926497
7	1033890	0.773094
7	1034060	0.990779
7	1034230	0.6901
7	1034450	1.04631
7	1034680	1.07922
7	1034910	0.842496
7	1035200	0.945141
7	1035660	0.768884
7	1035890	0.997095
7	1036160	0.908715
7	1036340	0.957201
7	1036650	0.997006
7	1036970	0.64002
7	1037170	0.971627
7	1037510	1.09771
7	1037840	0.953889
7	1038330	0.759027
7	1038720	1.02947
7	1038950	1.03372
7	1039350	0.922473
7	1039550	0.987077
7	1039720	0.704938
7	1039930	0.893418
7	1040150	0.999045
7	1040460	0.663441
7	1041250	1.07669
7	1041460	1.06082
7	1041660	0.973419
7	1041940	1.09847
7	1042130	0.981608
7	1042300	1.06017
7	1042550	0.759011
7	1043120	0.965804
7	1043440	0.982096
7	1043730	0.972125
7	1043910	1.04302
7	1044320	0.850796
7	1044540	0.737476
7	1044780	0.9472
7	1045020	1.10847
7	1045280	0.786034
7	1045430	0.962541
7	1045650	0.748265
7	1045860	0.73525
7	1046230	0.981125
7	1046430	0.931206
7	1046790	0.918391
7	1046970	0.918724
7	1047160	0.878316
7	1047370	0.99377
7	1047730	0.931187
7	1047890	0.800421
7	1048120	1.21249
7	1048330	0.945925
7	1048510	0.964846
7	1048680	0.945113
7	1048960	1.10384
7	1049150	1.00164
7	1049450	0.995825
7	1049700	1.07908
7	1049940	0.907232
7	1050310	0.923806
7	1050640	0.960152
7	1050930	1.12932
7	1051210	0.698169
7	1051510	1.08761
7	1051750	0.987781
7	1051980	0.672119
7	1052270	0.968474
7	1052520	0.843264
7	1052710	0.756288
7	1052900	0.941924
7	1053110	0.968411
7	1053470	0.982129
7	1053780	0.793195
7	1053980	0.72792
7	1054170	0.83625
7	1054650	1.17274
7	1055130	1.07014
7	1055430	0.923275
7	1055770	0.756999
7	1056110	0.977508
7	1056400	1.01286
7	1056710	1.16345
7	1057200	1.01084
7	1057430	0.906289
7	1057610	0.977576
7	1057810	0.931311
7	1058110	0.946528
7	1058340	0.808596
7	1058730	0.871979
7	1059130	1.02575
7	1059550	0.821687
7	1059820	1.21239
7	1060080	0.770305
7	1060450	1.0632
7	1060750	0.949919
7	1061050	0.653757
7	1061330	1.08256
7	1061590	0.965454
7	1061860	1.10345
7	1062340	0.784
7	1062720	1.12933
7	1063020	0.853643
7	1063320	1.06957
7	1063620	2.18526
7	1063810	1.00775
7	1064140	0.93113
7	1064390	1.11967
7	1064570	0.860982
7	1064810	0.887437
7	1065050	0.925641
7	1065390	0.815955
7	1065940	0.980992
7	1066120	1.00503
7	1066460	0.882751
7	1066630	0.986702
7	1067180	0.997449
7	1067340	1.14172
7	1067560	0.795883
7	1067730	0.967695
7	1068040	1.07915
7	1068300	1.06213
7	1068500	1.33215
7	1069130	1.20656
7	1069350	1.10725
7	1069520	0.974209
7	1069780	1.0192
7	1070050	1.10708
7	1070290	1.0892
7	1070540	0.983424
7	1070770	0.955719
7	1070980	1.16762
7	1071270	0.939113
7	1071430	0.704459
7	1071660	0.902797
7	1072110	0.736861
7	1072500	0.75872
7	1072890	1.07139
7	1073110	1.16281
7	1073300	0.46267
7	1073470	1.07912
7	1073710	0.964067
7	1073970	1.10927
7	1074510	0.72244
7	1074720	0.987036
7	1074960	0.903998
7	1075270	0.807697
7	1075600	1.33298
7	1076120	0.749968
7	1079030	0.968319
7	1079170	1.03422
7	1079630	0.863044
7	1080740	0.918922
7	1080910	0.999229
7	1081170	1.25239
7	1081980	1.09271
7	1082980	0.911346
7	1083290	0.501515
7	1084210	0.28018
8	2288	0.815651
8	4944	0.36823
8	5879	0.697471
8	6630	0.701318
8	6836	0.93478
8	7005	1.14739
8	7432	1.04304
8	7665	1.16559
8	7884	1.18509
8	8303	1.03448
8	8539	0.899245
8	8953	1.2366
8	9111	1.16744
8	9439	1.0455
8	9619	0.936316
8	9880	1.25706
8	10141	0.983547
8	10350	1.04733
8	10655	1.0723
8	10854	0.814823
8	11183	0.88136
8	11367	1.03427
8	11563	0.958214
8	11730	0.931063
8	11897	1.03272
8	12297	0.929591
8	12743	0.972291
8	12965	1.04265
8	13198	1.15172
8	13450	0.897708
8	13820	1.07394
8	14153	1.18275
8	14460	0.956614
8	15210	1.06341
8	15697	0.906284
8	15854	1.14636
8	16038	0.870908
8	16228	1.0322
8	16451	0.999405
8	16877	1.05449
8	17184	1.15643
8	17353	0.870974
8	17609	1.01414
8	17834	0.950998
8	18068	1.09557
8	18538	1.12636
8	18709	0.679975
8	19031	0.983867
8	19271	1.1266
8	19556	1.019
8	19866	0.867009
8	20111	0.881318
8	20424	0.799129
8	20768	0.826148
8	21073	1.02032
8	21257	1.00844
8	21567	0.50701
8	21773	0.924776
8	22028	0.950577
8	22199	0.923951
8	22414	0.965895
8	22581	0.97061
8	22856	0.947513
8	23394	1.05435
8	23755	0.943381
8	24049	1.00303
8	24389	1.05205
8	24629	1.13141
8	24862	0.967362
8	25092	1.03588
8	25571	0.997211
8	25749	1.02736
8	26157	0.643838
8	26505	0.92262
8	26664	1.05005
8	27054	1.01136
8	27510	0.700819
8	27739	0.845455
8	28061	1.08091
8	28350	0.730754
8	28560	0.654871
8	28717	1.10806
8	28923	0.920636
8	29263	0.957561
8	29517	1.06855
8	29771	1.17713
8	30086	0.935738
8	30415	1.13756
8	31040	0.702737
8	31324	1.14492
8	31497	1.01494
8	32140	0.909368
8	32520	0.983098
8	32701	0.990557
8	33044	0.761877
8	33375	0.798457
8	33749	0.979849
8	33935	0.722576
8	34188	0.744971
8	34384	1.08869
8	34558	1.01315
8	34733	1.06815
8	34988	0.966724
8	35243	1.11111
8	35602	1.03924
8	36083	0.976529
8	36257	1.05162
8	36551	0.977323
8	36721	0.832104
8	37080	0.761349
8	37274	0.97901
8	37547	1.07198
8	37920	1.04469
8	38124	0.724452
8	38414	1.0075
8	38726	0.380654
8	39143	1.08658
8	39304	1.09534
8	39647	0.682338
8	39986	0.987822
8	40193	1.01645
8	40422	1.04976
8	40875	1.04247
8	41048	0.808185
8	41221	0.793447
8	41628	0.901805
8	42011	1.03261
8	42423	1.07933
8	42667	1.10415
8	42930	0.711713
8	43089	1.1195
8	43392	1.14978
8	43708	1.04458
8	43912	1.17966
8	44183	1.08641
8	44599	1.05284
8	44929	1.06091
8	45236	1.11885
8	45611	0.973228
8	45855	1.0265
8	46020	0.888672
8	46314	1.02752
8	46527	0.977224
8	46708	0.840906
8	47018	1.14549
8	47267	1.04006
8	47429	1.14376
8	47594	1.12472
8	47869	0.706932
8	48132	1.02349
8	48573	1.09427
8	48738	0.938044
8	48915	1.01428
8	49174	1.09671
8	49395	0.986533
8	49573	0.896642
8	49821	0.988375
8	50146	0.881011
8	50391	0.932454
8	50702	1.01076
8	50942	1.01708
8	51098	0.700099
8	51562	1.16897
8	51794	1.15872
8	51963	0.910785
8	52263	0.984044
8	52803	1.11049
8	52961	0.914253
8	53197	1.03412
8	53361	1.0988
8	53681	0.993993
8	53869	1.11529
8	54253	0.980473
8	54483	0.816545
8	54646	0.820044
8	54826	1.12126
8	55090	0.784798
8	55251	0.94339
8	55419	0.767372
8	55694	1.03273
8	55932	1.06681
8	56235	1.20165
8	56520	1.09158
8	56742	0.984611
8	57077	0.673224
8	57442	1.03968
8	57645	0.77225
8	57885	0.922063
8	58212	1.01879
8	58505	0.99262
8	58815	0.945997
8	58977	0.811335
8	59252	1.05723
8	59657	0.995107
8	59855	1.15737
8	60036	1.03027
8	60194	0.842224
8	60451	0.801244
8	60661	0.999584
8	60816	1.13229
8	60991	1.05403
8	61270	1.05273
8	61434	1.05015
8	61689	1.19067
8	61852	1.00602
8	62164	0.732056
8	62717	0.992083
8	63043	0.883952
8	63384	1.13558
8	63761	0.858005
8	63959	1.03233
8	64180	0.895021
8	64515	1.08928
8	64692	0.928695
8	64847	1.1011
8	65130	0.987063
8	65355	1.01959
8	65733	0.918555
8	66220	0.932884
8	66437	1.04665
8	66618	1.01778
8	66977	0.645045
8	67271	1.15529
8	67501	0.897018
8	67691	1.03124
8	67871	1.00864
8	68207	0.954739
8	68657	0.825537
8	68956	1.01729
8	69197	0.884562
8	69507	1.13027
8	69702	1.02528
8	70047	0.745538
8	70431	0.941927
8	70706	1.11937
8	71003	0.975631
8	71256	0.958539
8	71533	1.04216
8	71729	1.1117
8	72155	0.976304
8	72390	1.10199
8	72641	1.08774
8	73040	1.03614
8	73461	0.856406
8	73658	0.9796
8	73870	1.1505
8	74420	0.954024
8	74697	0.923338
8	74925	0.746046
8	75156	1.01778
8	75351	1.07483
8	75525	0.971564
8	75709	0.76868
8	75922	1.02727
8	76243	1.14897
8	76494	1.05925
8	76699	0.96573
8	76972	0.994913
8	77298	1.01115
8	77511	0.994942
8	77878	1.08048
8	78370	1.00712
8	78656	0.696194
8	78840	1.05924
8	79047	0.995607
8	79280	0.887381
8	79589	1.01079
8	80046	1.01357
8	80350	0.954288
8	80524	1.09961
8	80829	1.0177
8	81285	1.09193
8	81454	0.943356
8	81623	1.20969
8	81810	1.12839
8	82178	0.945202
8	82444	0.957083
8	82703	1.10299
8	83033	0.97199
8	83233	0.719301
8	83413	0.977028
8	83592	0.932107
8	83780	0.912756
8	83985	1.11681
8	84165	0.9349
8	84480	1.02106
8	84804	0.821095
8	85089	0.865131
8	85373	1.31262
8	85529	0.997497
8	91758	0.696579
8	92180	1.14219
8	92418	1.03327
8	92720	0.811897
8	92884	1.19398
8	93217	1.11346
8	93484	1.12263
8	93659	0.947563
8	93883	1.19383
8	94180	0.952656
8	94608	0.814221
8	94879	1.10796
8	95126	0.732242
8	95407	1.0579
8	95754	0.91901
8	96128	0.662122
8	96352	0.622565
8	96547	0.994345
8	96736	0.948272
8	97047	0.885801
8	97457	1.10541
8	97680	1.05706
8	98036	0.686593
8	98301	0.943446
8	98516	0.803128
8	98837	1.01183
8	99061	1.13385
8	99384	1.0185
8	99649	1.07305
8	99884	1.087
8	100143	0.878714
8	100313	1.05573
8	100563	0.955915
8	100905	0.660438
8	101291	1.01675
8	101494	0.924556
8	101921	0.989484
8	102245	1.51842
8	102593	0.943854
8	102792	1.06789
8	103136	1.19962
8	103343	0.769611
8	103517	1.21755
8	103849	0.835167
8	104094	0.613143
8	104260	1.18676
8	104532	1.32501
8	104697	0.9938
8	105112	0.882889
8	105411	0.888197
8	105578	1.09811
8	106094	0.893083
8	106322	0.954453
8	106601	1.07777
8	106963	1.00215
8	107308	0.809164
8	107500	1.09528
8	107691	1.07813
8	108042	0.846346
8	108420	1.07281
8	108895	1.1853
8	109122	1.0223
8	109292	0.790671
8	109479	0.900324
8	109703	1.09519
8	110074	0.692501
8	110269	1.04287
8	110425	0.974938
8	110659	0.973838
8	111087	0.895863
8	111287	0.979146
8	111496	0.951352
8	111778	0.986104
8	112032	0.819454
8	112200	0.797492
8	112492	0.846271
8	112767	1.13015
8	112960	1.11151
8	113356	0.901654
8	113611	0.646095
8	113914	1.06821
8	114157	1.05886
8	114599	1.0889
8	114785	1.01379
8	115203	1.03633
8	115425	0.875189
8	115601	0.722758
8	115803	1.11355
8	116062	0.861978
8	116337	1.01566
8	116853	0.989824
8	117154	1.0984
8	117479	0.845756
8	117790	0.874523
8	118093	1.02257
8	118417	1.04733
8	118588	0.909662
8	118763	1.02715
8	119055	0.933605
8	119232	0.871041
8	119550	2.34807
8	119789	1.0716
8	119985	1.17493
8	120245	1.14481
8	120416	1.11322
8	120612	1.14011
8	120783	0.734734
8	121031	0.959397
8	121273	1.22073
8	121535	0.961854
8	121700	1.0293
8	121906	0.978409
8	122080	0.892276
8	122299	0.920608
8	122581	0.775857
8	122866	1.05792
8	123079	0.954479
8	123419	1.04752
8	123670	0.92945
8	123858	1.21303
8	124085	1.14722
8	124540	1.05941
8	124780	1.06075
8	124979	0.881406
8	125395	0.896847
8	125688	0.929939
8	125917	1.33569
8	126402	1.03173
8	126565	0.986639
8	126984	1.10231
8	127481	0.860088
8	127652	1.02399
8	127869	1.03457
8	128029	0.821441
8	128207	0.994875
8	128374	1.00598
8	128601	0.8347
8	129023	1.23252
8	129343	0.717213
8	129528	0.862639
8	129826	0.829127
8	130028	1.03428
8	130418	1.12636
8	130592	1.19494
8	130770	0.682167
8	130983	1.02423
8	131259	0.983966
8	131547	1.15223
8	131880	1.00969
8	132078	1.0422
8	132282	0.798739
8	132516	0.951761
8	132875	0.989183
8	133115	0.846877
8	133497	1.04461
8	133666	1.11006
8	134011	1.28442
8	134276	1.02282
8	134453	0.981635
8	134626	1.0552
8	135018	1.04081
8	135180	0.949005
8	135431	1.02792
8	135621	0.260543
8	135885	1.17899
8	136156	1.04486
8	136416	1.02388
8	136705	1.00434
8	136869	1.12465
8	137093	1.07523
8	137258	1.05248
8	137533	1.00386
8	137727	1.05432
8	137901	0.999647
8	138342	0.819299
8	138670	1.14836
8	138867	0.754861
8	139023	1.12393
8	139244	0.899315
8	139633	1.06713
8	139788	0.851813
8	139955	1.12699
8	140130	1.06449
8	140505	1.01769
8	140824	1.02555
8	141034	1.0486
8	141279	1.04167
8	141460	1.07735
8	141723	1.02277
8	142269	1.10045
8	142494	1.1444
8	142754	1.07863
8	143133	0.873943
8	143396	0.788218
8	143658	1.04247
8	143970	1.13601
8	144133	0.903142
8	144344	1.02988
8	144662	0.946978
8	144921	1.0365
8	145121	0.930914
8	145301	1.19789
8	145567	0.743411
8	145762	0.832049
8	146186	1.03351
8	147175	1.06587
8	147362	0.908328
8	147597	1.18821
8	147938	0.98215
8	148197	1.10574
8	148354	1.12288
8	148607	0.86795
8	148798	1.23009
8	149023	0.878614
8	149215	1.08159
8	149561	0.924624
8	149743	1.02341
8	149959	0.936029
8	150189	2.52501
8	150407	1.03623
8	150582	0.9217
8	150818	0.971898
8	151404	1.01015
8	151580	0.921132
8	151855	1.15598
8	152256	0.879248
8	152759	0.96514
8	152937	1.03857
8	153327	1.21256
8	153607	1.02981
8	153926	0.8335
8	154083	1.02126
8	154360	1.04694
8	154522	1.07011
8	154854	0.947059
8	155055	1.02512
8	155308	0.827162
8	155545	0.974124
8	155840	0.956607
8	156030	1.05985
8	156298	1.11968
8	156503	1.15605
8	156842	1.29114
8	157066	1.10889
8	157231	0.925641
8	157736	0.737393
8	158048	1.07106
8	158275	0.776183
8	158534	0.737802
8	158739	0.979906
8	159198	0.861146
8	159404	0.971173
8	159678	0.96372
8	159839	0.988582
8	160057	1.00513
8	160253	0.886575
8	160515	0.932263
8	160709	0.873705
8	161026	1.01908
8	161247	1.00478
8	161509	0.99835
8	161945	1.2534
8	162433	0.86634
8	162645	0.90217
8	162888	0.934374
8	163067	0.969975
8	163406	0.923368
8	163728	0.7695
8	163965	0.797362
8	164327	0.933592
8	164558	0.97418
8	164728	1.04212
8	165025	1.05665
8	165244	0.922183
8	165660	1.0665
8	165967	1.10892
8	166627	1.0678
8	166950	1.02625
8	167137	1.01111
8	167482	2.55029
8	167768	1.08444
8	168147	1.09983
8	168528	1.00729
8	168843	1.05273
8	169051	1.0881
8	169275	0.953288
8	169490	1.12921
8	169799	0.889742
8	170147	1.04211
8	170327	1.01173
8	170517	0.998464
8	170958	1.00007
8	171179	1.13796
8	171410	1.01004
8	171573	0.885473
8	171754	0.899426
8	171990	1.08162
8	172248	1.16588
8	172493	0.935476
8	172795	0.86913
8	172996	1.01213
8	173207	1.15305
8	173370	1.08411
8	173564	1.1428
8	173895	0.858529
8	174261	1.04148
8	174515	0.958774
8	174830	0.931609
8	174987	0.952386
8	175546	1.12418
8	175744	1.01404
8	175951	0.825381
8	176283	1.02758
8	176440	1.09096
8	176892	0.978063
8	177067	1.06823
8	177271	0.794692
8	177461	1.07312
8	177714	1.0497
8	178167	1.03478
8	178362	1.01004
8	178747	0.78553
8	178996	0.815304
8	179330	1.12387
8	179511	1.12972
8	179702	0.721806
8	179861	0.995571
8	180066	1.11505
8	180246	0.974806
8	180718	1.07553
8	181059	1.10853
8	181358	1.0432
8	181766	1.05317
8	182083	1.13491
8	182348	0.660432
8	182603	0.864933
8	182764	0.959736
8	182957	0.925485
8	183482	0.951097
8	183892	0.914066
8	184072	1.16434
8	184380	0.938625
8	184597	1.02784
8	184915	1.06617
8	185299	0.930211
8	185474	0.910786
8	185685	0.997092
8	185909	0.670812
8	186207	0.973442
8	186488	1.02034
8	186672	1.09636
8	186848	0.727856
8	187063	1.00046
8	187256	1.00227
8	187837	1.065
8	188053	0.97258
8	188250	1.03622
8	188432	0.662388
8	188702	1.01124
8	189045	1.03677
8	189247	1.02039
8	189428	1.0566
8	189789	0.880356
8	189967	1.08301
8	190256	0.848865
8	190450	1.07566
8	190702	1.07525
8	190994	0.872182
8	191214	1.0121
8	191392	1.03958
8	191608	0.964271
8	191864	0.901538
8	192028	0.940073
8	192279	1.02434
8	192442	1.07321
8	192751	1.12989
8	193322	1.03169
8	193655	1.02581
8	193978	1.00349
8	194554	1.05347
8	194796	1.03443
8	194978	1.06732
8	195171	0.871303
8	195436	0.957635
8	195631	0.97705
8	196098	0.971085
8	196293	0.882368
8	196623	0.990887
8	196788	0.939385
8	197076	0.988408
8	197626	0.783645
8	197892	1.01488
8	198128	1.04942
8	198576	0.80049
8	198749	0.911976
8	199197	1.052
8	199428	0.635179
8	199826	1.35941
8	199994	0.896465
8	200188	1.00509
8	200437	1.01743
8	200719	0.696841
8	201001	1.00605
8	201247	1.2267
8	201656	0.979841
8	201955	0.769925
8	202200	0.947769
8	202432	1.05725
8	202870	0.995887
8	203044	0.966254
8	203209	0.893666
8	203364	0.996195
8	203574	1.15561
8	203800	1.09055
8	203993	1.09336
8	204160	0.896876
8	204410	0.699065
8	204657	1.08388
8	204834	0.905623
8	205003	0.907691
8	205335	0.986303
8	205710	0.986502
8	205897	0.938325
8	206164	0.817406
8	206405	0.88422
8	206568	1.00553
8	206844	0.906113
8	207144	1.09624
8	207310	0.951051
8	207516	0.976138
8	207931	1.08455
8	208200	1.04645
8	208701	1.05882
8	209006	0.76519
8	209247	1.31593
8	209544	0.784148
8	209731	0.988086
8	209934	1.02407
8	210181	0.929591
8	210607	1.00565
8	210875	0.976
8	211094	0.694501
8	211348	1.03215
8	211515	1.13069
8	211725	1.02337
8	211953	0.969297
8	212258	1.06624
8	214246	1.11842
8	216245	1.07785
8	216567	0.90473
8	216831	0.953569
8	217084	0.894472
8	217309	1.10813
8	217596	0.792682
8	217831	0.981061
8	217995	0.837156
8	218216	1.0209
8	218491	0.92783
8	218748	0.904651
8	219051	0.933919
8	219300	1.02044
8	219553	0.768198
8	219921	0.958697
8	220093	1.00468
8	220423	1.01142
8	220609	1.16475
8	220798	0.879248
8	221110	0.991398
8	221269	0.916666
8	221457	0.931345
8	221775	1.05907
8	222227	1.01963
8	222395	0.855139
8	222669	0.957067
8	222912	0.932657
8	223138	0.942668
8	223396	0.761882
8	223582	1.02558
8	223884	1.05873
8	224055	0.784686
8	224230	0.88757
8	224726	1.12601
8	225191	0.999903
8	225359	1.08369
8	225544	0.999587
8	225915	0.96261
8	226263	0.935253
8	226438	0.751261
8	226833	0.808668
8	227233	0.934331
8	227535	0.937268
8	227773	0.882926
8	227966	0.755713
8	228166	0.942758
8	228519	0.88693
8	228772	0.899003
8	228941	0.708763
8	229115	0.816952
8	229353	1.08483
8	229900	0.935655
8	230196	0.90299
8	230715	0.79306
8	230883	0.694335
8	231053	0.876156
8	231318	1.08537
8	231643	1.03632
8	231869	1.0747
8	232270	0.926485
8	232446	1.17859
8	232982	0.894159
8	233274	1.15741
8	233472	1.02033
8	233642	0.938227
8	233962	0.725721
8	234200	0.740576
8	234429	1.11912
8	234655	0.899386
8	234936	1.00376
8	235178	1.03557
8	235638	1.05958
8	235800	0.863924
8	236062	0.833464
8	236450	0.801835
8	236740	0.935329
8	237143	0.890143
8	237420	1.09977
8	237776	1.04111
8	237996	0.976753
8	238263	1.04566
8	238499	0.875537
8	238707	0.977855
8	238998	0.973885
8	239285	0.792854
8	239575	1.03666
8	239956	0.743645
8	240336	1.05252
8	240532	1.10043
8	240704	0.955535
8	241019	1.20443
8	241244	1.22543
8	241500	1.05562
8	241785	1.21588
8	242188	0.793942
8	242444	1.0337
8	242776	1.28166
8	243050	0.854682
8	243396	1.0542
8	243683	1.0727
8	244083	1.07388
8	244429	1.11851
8	244621	1.06068
8	244785	1.19586
8	244951	1.46977
8	245240	0.84759
8	245619	1.11894
8	245778	1.14747
8	246222	1.11436
8	246698	0.698
8	246902	0.956502
8	247113	0.965068
8	247308	1.03804
8	247496	1.13237
8	248063	0.933525
8	248219	0.680123
8	248484	0.959977
8	248666	0.950068
8	248877	0.939545
8	249054	1.0542
8	249385	0.96016
8	249682	0.770815
8	249939	1.27171
8	250103	1.03103
8	250284	1.09631
8	250530	0.738803
8	250773	1.10764
8	251255	1.05317
8	251481	1.05316
8	251676	0.990978
8	251841	0.85404
8	252077	0.966203
8	252293	1.00141
8	252540	0.989562
8	252788	0.714995
8	253242	1.01644
8	253675	1.03747
8	253874	0.888082
8	254097	0.91762
8	254302	0.968212
8	254561	1.0348
8	254808	0.999011
8	254970	0.795256
8	255233	0.929354
8	255639	0.982922
8	255867	1.10437
8	256035	1.06898
8	256203	1.0664
8	256473	1.09155
8	256849	1.23561
8	257004	1.03177
8	257404	1.06689
8	257582	0.875256
8	257916	0.725808
8	258106	0.683113
8	258512	1.02555
8	258680	1.02905
8	258957	1.09522
8	259118	1.04416
8	259540	0.973597
8	259750	1.0115
8	260062	1.06915
8	260371	0.897776
8	260676	0.981467
8	260933	0.90604
8	261322	0.72332
8	261567	0.854512
8	261743	0.988289
8	262031	0.583343
8	262213	1.10095
8	262485	0.679925
8	262822	1.12
8	263010	0.868295
8	263225	0.996039
8	263399	1.01413
8	263809	2.49972
8	264324	0.795809
8	264500	0.895259
8	264734	0.96879
8	264954	1.00407
8	265132	1.22997
8	265395	1.09856
8	265570	0.98735
8	265936	1.08333
8	266224	1.0075
8	266541	1.00134
8	266775	0.929918
8	266977	1.00096
8	267280	0.979081
8	267487	0.973114
8	267718	0.793124
8	267995	1.00374
8	268429	1.07464
8	268708	0.922863
8	269066	0.957149
8	269454	1.00525
8	269736	0.934828
8	270007	0.947641
8	270200	1.02155
8	270376	0.702618
8	270531	0.931075
8	270841	0.949423
8	271257	0.893801
8	271733	1.08916
8	271898	1.01624
8	272105	1.25308
8	272369	0.931878
8	272568	1.06685
8	272822	0.969356
8	273036	0.929845
8	273215	0.811217
8	273618	0.843712
8	273931	0.902528
8	274095	0.94761
8	274383	0.681923
8	274557	0.827905
8	274807	1.15993
8	275012	0.707328
8	275251	0.846952
8	275513	0.754584
8	275671	0.978089
8	275897	1.02278
8	276120	0.889781
8	276307	0.88885
8	276675	1.00959
8	276870	0.869288
8	277122	0.87217
8	277402	0.756801
8	277691	0.96816
8	277893	1.36172
8	278070	0.932824
8	278237	0.73251
8	278602	1.06658
8	278941	0.907011
8	279173	0.971941
8	279586	0.969793
8	279743	2.18682
8	280308	1.00382
8	280519	0.865464
8	280678	1.1108
8	280942	1.0113
8	281432	1.06264
8	281590	0.940134
8	281760	0.752224
8	281943	1.08883
8	282146	0.877606
8	282319	1.21508
8	282624	0.854196
8	282883	0.992091
8	283171	0.718017
8	283497	1.04447
8	283653	1.08725
8	284019	0.960756
8	284328	1.0307
8	284606	0.843797
8	284886	1.00354
8	285187	1.14383
8	285380	1.06698
8	285634	1.07338
8	285878	0.922304
8	286149	0.834005
8	286478	1.06031
8	286911	0.949612
8	287113	1.10988
8	287552	1.00077
8	287975	0.754873
8	288172	0.955448
8	288496	1.03691
8	288809	0.782639
8	289182	0.983347
8	289349	1.00766
8	289684	1.02176
8	289861	1.10317
8	290036	1.0766
8	290268	0.982923
8	290584	1.19772
8	290785	1.13965
8	291064	0.776655
8	291263	1.07421
8	291568	0.98503
8	292007	1.01868
8	292170	1.14728
8	292540	1.00059
8	292817	1.00078
8	293033	0.995867
8	293193	0.774886
8	293429	1.06131
8	293822	1.13465
8	294193	1.2056
8	294516	1.03615
8	294717	0.979976
8	295020	0.984262
8	295289	0.749448
8	295498	1.0264
8	295756	1.07824
8	295937	1.01354
8	296224	1.039
8	296448	0.909493
8	296714	0.895147
8	297101	1.18271
8	297559	1.08151
8	297851	1.16052
8	298082	1.43318
8	298457	1.05958
8	298614	1.08908
8	298928	0.932469
8	299101	0.277282
8	299557	1.06117
8	300007	1.00665
8	300262	0.960956
8	300536	0.923229
8	300728	1.05976
8	301061	1.01561
8	301517	0.969105
8	301987	0.789654
8	302299	1.03708
8	302538	0.987443
8	302731	1.03656
8	302946	1.06282
8	303154	0.964554
8	303455	1.05799
8	303765	1.09604
8	304036	1.08124
8	304394	1.05993
8	304593	1.06646
8	304749	0.958621
8	305063	1.03817
8	305288	1.03427
8	305694	1.0815
8	306076	1.06331
8	306310	1.17181
8	306481	0.793342
8	306703	0.840959
8	306952	1.19531
8	307174	1.06217
8	307504	0.887542
8	307719	1.12461
8	307945	1.12699
8	308121	0.817126
8	308452	0.981147
8	308718	0.908929
8	308961	1.0416
8	309240	1.11669
8	309411	1.11082
8	309621	1.06342
8	309875	1.18278
8	310133	0.772711
8	310626	1.17024
8	310995	1.17204
8	311368	0.891766
8	311748	1.09143
8	312175	1.02316
8	312428	0.78476
8	312601	1.10745
8	312786	0.767804
8	313015	1.02172
8	313220	0.996879
8	313735	1.01426
8	313982	1.06992
8	314157	1.02673
8	314329	0.969243
8	314582	1.03825
8	314876	1.13344
8	315083	1.15387
8	315467	1.00104
8	315749	0.891073
8	315951	0.981679
8	316106	0.911211
8	316262	0.900771
8	316507	1.03774
8	316805	0.961391
8	317157	1.00967
8	317318	0.786983
8	317506	1.11498
8	317771	0.852328
8	318090	0.985528
8	318342	0.982825
8	318724	0.794834
8	318910	0.935014
8	319113	1.01013
8	319269	0.782786
8	319441	1.01347
8	319800	0.979681
8	320040	1.11999
8	320211	1.02525
8	320604	1.18522
8	320895	0.666112
8	321057	0.984503
8	321212	0.999832
8	321452	0.983249
8	321845	0.972819
8	322100	0.966383
8	322360	1.18943
8	322690	1.07903
8	322887	1.1716
8	323512	1.03413
8	323689	1.0243
8	324044	1.12272
8	324434	1.09657
8	324611	1.17272
8	324973	0.798919
8	325394	0.830502
8	325602	1.06624
8	325930	0.921095
8	326107	1.03446
8	326391	1.20517
8	326642	1.10393
8	326944	0.991083
8	327126	0.80265
8	327445	1.06488
8	327616	0.918254
8	327792	0.646538
8	328081	0.744053
8	328243	0.800599
8	328450	0.970733
8	328816	0.945017
8	329123	0.99212
8	329329	0.97111
8	329593	0.906305
8	329864	0.961353
8	330060	0.815927
8	330266	0.929481
8	330431	1.06576
8	330611	1.00714
8	330769	1.13186
8	331035	0.912621
8	331232	0.883505
8	332316	1.24317
8	332628	0.956976
8	332803	0.996133
8	333075	0.992034
8	333509	0.898906
8	333697	0.845309
8	333953	0.850306
8	334237	1.01093
8	334623	0.892073
8	335061	0.997501
8	335452	1.01106
8	335684	0.920159
8	335850	0.676839
8	336049	0.956097
8	336554	0.930227
8	336984	1.0506
8	337240	0.836731
8	337431	0.895359
8	337688	1.00973
8	338034	0.919182
8	338414	0.956373
8	338748	0.927993
8	338942	0.711532
8	339148	0.809396
8	339343	0.978099
8	339568	0.839677
8	339745	0.604075
8	340000	1.01015
8	340562	0.730054
8	340776	0.973264
8	340989	0.99343
8	341192	1.19235
8	341359	1.0115
8	341548	0.864941
8	341752	0.926215
8	341947	1.36925
8	342154	0.966236
8	342339	1.01035
8	342786	1.08108
8	343327	0.700495
8	343695	0.923741
8	343935	0.862824
8	344433	1.02685
8	344718	1.00977
8	344967	0.922597
8	345159	1.03431
8	345473	1.11451
8	345842	0.92422
8	346006	1.05298
8	346176	1.09522
8	346373	1.10222
8	346743	0.98682
8	346928	0.963268
8	347286	0.982707
8	347523	0.705908
8	347933	0.735556
8	348293	1.18187
8	348682	0.920726
8	349018	1.15229
8	349211	1.07578
8	349539	0.713948
8	349744	1.12566
8	349901	1.05723
8	350207	0.937203
8	350628	1.19354
8	350861	0.99428
8	351053	1.0215
8	351281	1.21268
8	351464	1.06393
8	351723	0.9581
8	352054	0.88342
8	352333	0.994473
8	352550	0.984067
8	352826	0.948886
8	352986	1.15596
8	353222	0.863722
8	353440	1.01765
8	353627	0.758476
8	354305	1.20433
8	354585	0.985573
8	354791	1.07206
8	355259	1.00012
8	355560	0.770482
8	355758	0.912602
8	356038	0.834165
8	356245	1.03498
8	356475	1.03865
8	356810	0.967102
8	357025	0.982488
8	357333	1.02398
8	357539	1.00193
8	357868	1.10015
8	358192	0.966891
8	358393	1.01568
8	358658	1.26623
8	358965	2.62668
8	359234	1.0533
8	359519	1.04965
8	359760	1.09486
8	360054	1.12661
8	360424	1.18364
8	360623	1.01415
8	361028	1.07807
8	361288	1.00858
8	361464	1.05264
8	361740	0.96764
8	362141	1.15126
8	362471	1.03874
8	362778	0.583538
8	363008	0.954792
8	363289	0.933619
8	363473	0.774251
8	364021	1.15821
8	364177	1.12772
8	364431	0.995414
8	364773	0.743775
8	365019	0.99975
8	365185	0.884141
8	365542	0.946401
8	365778	1.15635
8	366132	1.08111
8	366393	0.861234
8	366753	0.967136
8	367076	0.872506
8	367359	1.05395
8	367787	0.929052
8	368129	0.980128
8	368308	0.769333
8	368536	0.773645
8	368876	1.11522
8	369169	0.947349
8	369453	1.06039
8	369679	1.01567
8	369950	1.09293
8	370224	1.03277
8	370452	1.09744
8	370686	0.693058
8	371015	1.07707
8	371313	0.913065
8	371681	0.983702
8	372019	1.06267
8	372279	1.05398
8	372734	1.11307
8	373047	1.07058
8	373317	0.951026
8	373783	1.00084
8	374099	1.06164
8	374380	1.04644
8	374792	0.974445
8	374968	0.947289
8	375212	1.01092
8	375378	0.820995
8	375691	0.46856
8	375931	0.852095
8	376310	0.95986
8	376531	0.966114
8	376687	0.999253
8	376930	0.772089
8	377131	0.816475
8	377310	0.813052
8	377497	0.697314
8	377675	1.0081
8	378062	1.03155
8	378362	1.12691
8	378542	1.2697
8	378839	1.02806
8	379006	1.11255
8	379256	1.13955
8	379418	0.704399
8	379596	0.868842
8	379973	1.17499
8	380366	2.33829
8	380686	0.887941
8	380946	1.04655
8	381266	1.06506
8	381458	0.72617
8	381631	1.14351
8	381879	1.25519
8	382403	1.4093
8	382676	1.19065
8	382864	1.08549
8	383096	1.21345
8	383435	0.836194
8	383600	1.02074
8	383873	0.818894
8	384074	1.02589
8	384398	0.979183
8	384635	0.714799
8	384807	1.02436
8	384979	0.9715
8	385149	1.10479
8	385411	1.02504
8	385833	1.09343
8	386263	1.03487
8	386519	2.16653
8	386751	1.02439
8	386976	1.07077
8	387177	2.34208
8	387353	1.10609
8	387563	0.805888
8	387894	1.02627
8	388255	0.945119
8	388469	1.07566
8	388803	1.06791
8	389030	1.15412
8	389601	0.965554
8	389893	0.894374
8	390085	1.10256
8	390552	0.91109
8	391034	1.08396
8	391347	0.897825
8	391581	1.06388
8	392111	1.06334
8	392326	1.35156
8	392684	0.876363
8	392879	0.9488
8	393036	0.940844
8	393358	0.942135
8	393719	1.10729
8	393885	0.827845
8	394273	1.23927
8	394578	1.12902
8	394927	1.16889
8	395163	0.650974
8	395460	0.987368
8	395636	1.03188
8	396057	0.895847
8	396355	0.981293
8	396632	1.03195
8	397329	0.999315
8	397490	0.869443
8	397718	1.00339
8	397917	0.974069
8	398192	1.0071
8	398359	1.04563
8	398750	0.952487
8	398984	0.990788
8	399458	1.01313
8	399720	1.05721
8	400162	1.14156
8	400597	1.11299
8	400917	1.03612
8	401173	1.01683
8	401365	1.10556
8	401689	0.410811
8	401984	1.03774
8	402380	0.628343
8	402963	0.899307
8	403133	1.0245
8	403311	1.11383
8	403762	0.645971
8	404127	0.80712
8	404336	0.929394
8	404827	1.10408
8	405001	0.954222
8	405159	0.964279
8	405376	1.00296
8	405647	1.11854
8	406418	0.712228
8	406836	1.16598
8	407041	0.8886
8	407232	1.04282
8	407550	1.16748
8	407858	0.982921
8	408136	1.0091
8	408446	0.916961
8	408739	0.810343
8	408958	0.819857
8	409368	0.732819
8	409618	0.871
8	409867	0.951962
8	410057	1.12321
8	410216	0.749605
8	410373	1.06778
8	410665	1.02376
8	411191	0.786949
8	411487	1.13714
8	411850	0.936061
8	412059	0.97907
8	412315	1.01937
8	412659	0.766107
8	413086	0.885839
8	413296	0.769795
8	413454	1.0789
8	413684	0.993308
8	414012	0.96154
8	414318	1.04312
8	414657	0.982107
8	414836	0.827906
8	415258	0.882768
8	415514	0.721105
8	415717	0.968952
8	415926	0.917142
8	416379	0.820035
8	416552	0.832056
8	416772	0.980922
8	417004	1.01755
8	417191	0.892402
8	417495	1.11129
8	417673	0.964615
8	417839	1.00699
8	418137	0.674611
8	418374	2.12752
8	418537	1.14007
8	418810	1.40561
8	419038	0.778932
8	419231	0.731899
8	419393	0.909807
8	419600	1.18019
8	419885	1.11774
8	420132	0.789027
8	420328	0.954532
8	420652	0.851111
8	421027	0.581608
8	421478	1.0183
8	421934	0.975007
8	422339	0.999446
8	422606	1.10783
8	422887	0.898911
8	423081	1.04847
8	423597	1.05596
8	423807	1.00873
8	424001	1.13761
8	424182	0.954291
8	424352	1.01604
8	424615	1.02473
8	424804	1.08341
8	425035	1.00706
8	425233	0.836486
8	425481	1.05088
8	425731	1.21977
8	426127	1.13419
8	426542	1.01193
8	426848	0.776893
8	427095	1.05251
8	427473	1.14438
8	427755	1.02773
8	427987	0.952038
8	428208	0.890712
8	428410	0.910382
8	428690	1.12874
8	428864	0.963089
8	429097	1.16393
8	429254	0.786225
8	429483	1.01738
8	429856	0.922894
8	430108	1.02033
8	430431	0.923648
8	430690	1.0651
8	430920	0.867917
8	431125	1.02229
8	431367	0.959196
8	431597	0.931385
8	431755	0.905896
8	431915	0.857531
8	432255	0.977216
8	432468	1.0324
8	432737	0.94231
8	432925	1.28526
8	433140	1.10958
8	433359	0.781821
8	433577	1.1557
8	433757	0.941356
8	434043	1.02251
8	434401	1.00058
8	434601	1.10474
8	434770	1.18751
8	435032	0.92755
8	435215	1.04626
8	435414	1.0102
8	435600	1.24644
8	435792	1.2264
8	436068	1.28392
8	436275	0.930037
8	436470	1.11709
8	436693	1.25914
8	437015	1.10383
8	437517	1.00845
8	437757	0.889557
8	438118	0.807936
8	438344	1.17489
8	439315	1.14247
8	439766	0.799088
8	440058	1.03896
8	440333	1.11271
8	440511	0.942351
8	440971	0.919783
8	441141	1.10517
8	441398	0.845149
8	441696	1.04147
8	441885	1.15655
8	442174	1.05254
8	442470	1.02293
8	442855	0.662078
8	443162	1.0894
8	443436	1.08495
8	443739	1.11273
8	443972	0.98806
8	444157	1.07127
8	444463	0.971562
8	444635	1.05901
8	445074	1.19072
8	445312	0.990133
8	445515	0.830477
8	445737	0.973014
8	446019	1.19257
8	446245	0.899582
8	446929	0.895119
8	447134	1.07394
8	447415	1.01857
8	447574	1.08276
8	447823	1.10169
8	448040	0.763929
8	448223	1.01213
8	448430	0.990341
8	448697	0.746607
8	449033	0.837918
8	449259	1.15675
8	449424	0.962229
8	449827	1.10011
8	450110	0.953152
8	450379	1.01001
8	450707	0.982548
8	450973	1.05314
8	451169	0.887723
8	451530	1.07584
8	451702	0.880834
8	452289	1.15087
8	452648	1.00881
8	452894	1.12924
8	453327	0.923601
8	453621	1.13721
8	453787	1.37027
8	453948	0.965078
8	454225	0.868165
8	454651	1.10034
8	454868	1.16092
8	455029	1.1195
8	455255	1.12854
8	455578	1.08121
8	455952	1.1538
8	456338	1.00542
8	456543	1.03254
8	456956	1.15483
8	457225	1.08184
8	457382	1.22785
8	457607	0.987685
8	458003	1.17045
8	458349	0.806943
8	458537	1.00011
8	458782	1.05712
8	458985	0.952423
8	459190	0.934106
8	459390	0.918303
8	459786	0.808838
8	460121	1.15047
8	460335	1.02228
8	460590	1.07458
8	460793	1.03636
8	461034	1.08704
8	461235	1.08787
8	461681	1.22944
8	462069	0.90203
8	462831	1.01568
8	462993	0.353724
8	463303	1.02861
8	463612	1.12806
8	463864	0.863001
8	464210	1.10681
8	464466	0.950822
8	464636	1.03452
8	464889	1.04829
8	465142	0.926855
8	465390	1.20356
8	465569	0.90001
8	465990	1.08397
8	466207	1.00848
8	466517	0.970471
8	466880	0.981199
8	467070	0.791078
8	467282	0.962333
8	467501	0.831564
8	467707	1.05835
8	467866	1.11542
8	468156	1.06608
8	468319	1.05918
8	468474	1.15523
8	468644	1.14403
8	468963	0.839934
8	469204	1.14294
8	469372	2.25454
8	469547	1.05548
8	469726	2.40364
8	470057	1.03102
8	470411	0.8701
8	470581	0.933259
8	470823	1.07482
8	471129	0.961694
8	471284	1.04906
8	471651	0.957021
8	471835	1.13699
8	472071	1.35143
8	472275	0.912239
8	472574	0.900486
8	472744	0.934708
8	472959	0.957927
8	473490	1.1722
8	473676	1.0469
8	474064	0.880543
8	474220	0.731887
8	474459	0.964349
8	474874	1.04298
8	475100	0.806871
8	475278	0.979102
8	475627	1.11733
8	476002	1.23454
8	476235	1.23471
8	476455	1.02566
8	476821	1.0508
8	476990	0.768716
8	477145	1.01626
8	477428	0.978405
8	477643	1.01544
8	477917	1.226
8	478383	1.03539
8	478633	1.05202
8	479049	1.08063
8	479304	0.834926
8	479529	1.5073
8	479946	1.05364
8	480167	1.12809
8	480420	0.96257
8	480685	0.875035
8	480894	1.02469
8	481145	1.07057
8	481342	0.833788
8	481680	0.493382
8	481922	1.07254
8	482224	0.95326
8	482551	1.27022
8	482844	0.923163
8	483148	1.20267
8	483363	0.706903
8	483539	0.969627
8	483741	0.930416
8	483895	0.846178
8	484227	1.01525
8	484443	0.962077
8	484610	0.938563
8	484836	0.242977
8	485045	1.1167
8	485264	1.11279
8	485525	1.03444
8	485832	0.931261
8	486005	1.10668
8	486319	0.913361
8	486974	1.01489
8	487224	0.930199
8	487505	1.11248
8	487733	1.14597
8	488176	0.927086
8	488565	0.950807
8	488845	1.04542
8	489057	1.10972
8	489307	0.725723
8	489687	1.02477
8	490051	0.909112
8	490427	0.679777
8	490800	0.894281
8	491039	0.993784
8	491228	1.12302
8	491621	0.978036
8	491864	0.968426
8	492196	0.969082
8	492463	1.01364
8	492693	1.1952
8	492864	0.971647
8	493270	0.720695
8	493437	1.17852
8	493604	1.06022
8	493913	1.01386
8	494071	1.0005
8	494339	1.02016
8	494609	1.03592
8	494988	0.757895
8	495215	0.79317
8	495388	1.08588
8	495588	1.01597
8	495870	1.06117
8	496410	1.02975
8	496676	0.967034
8	496961	1.11358
8	497198	0.957967
8	497407	1.02833
8	497644	0.763266
8	498077	0.990894
8	498412	1.09699
8	498903	0.948939
8	499095	1.03803
8	499439	0.752643
8	499635	1.05129
8	499796	1.09509
8	499953	0.982122
8	500151	1.12729
8	500894	1.00531
8	501060	1.02303
8	501268	1.30373
8	501687	1.02105
8	501880	1.14737
8	502143	1.1786
8	502421	1.10819
8	502644	0.753558
8	502803	1.09948
8	503053	0.944781
8	503343	0.818083
8	503591	0.988534
8	503810	1.01364
8	503965	0.960893
8	504295	0.820016
8	504462	0.976348
8	505027	0.828153
8	505380	0.91392
8	505622	0.9884
8	506522	0.929084
8	506746	1.02014
8	507039	1.14874
8	507232	1.04874
8	507389	1.21423
8	507606	0.969384
8	507854	1.0222
8	508049	0.981375
8	508410	0.963195
8	508705	0.953828
8	508951	0.984117
8	509221	0.911327
8	509396	0.67488
8	509803	1.00782
8	510225	0.86712
8	510704	0.979797
8	511241	0.916086
8	512065	0.907228
8	512264	0.706732
8	512505	0.932644
8	512741	1.12188
8	513087	1.04655
8	513465	0.821211
8	513625	1.42115
8	513788	0.776127
8	513977	1.02865
8	514134	0.863566
8	514624	0.79724
8	514889	0.760461
8	515113	0.998938
8	515420	0.970354
8	515583	0.673501
8	515785	1.07272
8	516277	0.703333
8	516503	1.04154
8	516701	1.07275
8	516864	1.02048
8	517184	1.01677
8	517435	1.03959
8	517640	1.13777
8	517965	1.03397
8	518412	1.06898
8	518656	0.894896
8	518974	0.978347
8	519227	0.985286
8	519392	1.06926
8	519611	1.16045
8	519839	2.32153
8	520468	0.985232
8	520746	0.986134
8	521001	1.16235
8	521211	0.898632
8	521498	0.927063
8	521739	0.990623
8	521970	0.753465
8	522172	0.985332
8	522383	0.96426
8	522596	0.755207
8	522828	1.50076
8	523209	1.27758
8	523384	0.899089
8	523622	1.08123
8	523913	1.09776
8	524192	0.85053
8	524452	0.862663
8	524691	0.950384
8	524916	1.11331
8	525188	1.12475
8	525378	0.853937
8	525865	1.26731
8	526314	1.04625
8	529190	1.16187
8	529354	1.1
8	543603	0.831978
8	548706	1.46873
8	549635	1.63298
8	551719	0.940842
8	553518	1.20437
8	553830	1.40398
8	554124	1.1811
8	554334	1.34306
8	554610	1.09836
8	555275	0.95173
8	555816	0.729506
8	555999	0.539541
8	556155	0.457737
8	556528	0.321183
8	556814	0.256746
9	19639	0.938685
9	19812	1.14604
9	20841	1.01984
9	23736	1.07104
9	24349	0.731137
9	24647	0.987726
9	24877	1.04142
9	25048	2.41973
9	25333	0.734737
9	25851	1.01898
9	26021	0.994046
9	26176	0.995212
9	26442	1.10284
9	26643	0.92415
9	26941	1.01381
9	27158	1.10204
9	27489	0.974414
9	27732	0.982423
9	27957	1.04075
9	28390	1.10759
9	28725	1.07683
9	29123	1.01353
9	29345	0.745021
9	29715	0.914074
9	30103	0.971677
9	30452	1.06379
9	30726	1.10803
9	30989	0.965088
9	31301	1.09748
9	31615	0.879619
9	31876	1.13837
9	32044	1.01988
9	32481	1.14783
9	32659	1.12544
9	33024	1.19043
9	33314	1.20874
9	33545	0.779697
9	33718	1.18759
9	33915	1.16891
9	34617	0.96937
9	34860	1.0989
9	35022	0.929832
9	35359	0.83408
9	35613	0.972084
9	35955	0.998128
9	36165	0.979716
9	36498	1.02782
9	36682	1.37116
9	36890	0.956307
9	37052	0.920482
9	37458	1.00886
9	37728	0.784064
9	37993	0.798308
9	38209	0.996594
9	38509	0.940528
9	38809	0.889098
9	39251	0.954709
9	39407	1.04468
9	39594	1.083
9	39788	0.98741
9	39951	0.941494
9	40253	1.07378
9	40550	0.869611
9	40855	0.605001
9	41024	0.912179
9	41286	0.946958
9	41626	0.960825
9	41807	0.998299
9	42003	0.931422
9	42291	0.693395
9	42475	0.949832
9	42664	0.736221
9	42836	0.935056
9	43036	1.09161
9	43278	1.08984
9	43564	0.932703
9	43810	1.04427
9	44076	0.928994
9	44405	1.02662
9	44679	1.03882
9	44915	0.830178
9	45565	0.975397
9	45905	0.791928
9	46156	0.809104
9	46380	1.05848
9	46715	0.991356
9	46966	1.03582
9	47174	0.913331
9	47378	1.00666
9	47532	0.91587
9	47705	1.13495
9	47873	0.920892
9	48083	0.79752
9	48276	0.939823
9	48574	0.995818
9	48901	1.00177
9	49108	1.02321
9	49465	0.991053
9	49794	0.982466
9	50010	0.951763
9	50223	1.06335
9	50428	1.00346
9	50654	1.01047
9	50907	0.983847
9	51166	0.981802
9	51334	1.10679
9	51742	0.979263
9	51951	0.970348
9	52348	1.00358
9	52519	0.99743
9	52710	0.747159
9	52967	1.00385
9	53170	0.907166
9	53505	1.00398
9	53816	1.10737
9	54063	0.809701
9	54227	1.01078
9	54623	0.892966
9	54876	0.945964
9	55094	0.946852
9	55322	1.05988
9	55732	1.00978
9	55951	1.10166
9	56185	1.10687
9	56490	0.961322
9	56689	0.762374
9	57153	1.04828
9	57845	1.08531
9	58092	0.938653
9	58482	1.03552
9	58699	0.926832
9	58973	0.956854
9	59246	0.775111
9	59504	1.13881
9	59737	1.08082
9	60062	0.989916
9	60267	0.974848
9	60456	0.419214
9	60736	1.02797
9	60924	1.10806
9	61196	0.986682
9	61377	0.948626
9	61542	1.15246
9	61738	1.31349
9	62004	0.997569
9	62277	1.12466
9	62477	0.847477
9	62711	1.10243
9	63048	0.969979
9	63318	0.672432
9	63787	0.847393
9	63982	1.04854
9	64207	1.03789
9	64608	1.08568
9	64962	1.02328
9	65170	0.812627
9	65426	1.03962
9	65608	1.05232
9	65771	1.00802
9	65935	1.11461
9	66095	1.02085
9	66598	0.791026
9	66754	0.943142
9	67121	1.07198
9	67289	0.874269
9	67689	0.920642
9	67957	0.946378
9	68315	1.12677
9	68741	0.789011
9	69064	0.860214
9	69535	1.03779
9	69724	1.00822
9	69905	0.99257
9	70128	1.03399
9	70735	0.811112
9	70906	0.934014
9	71068	0.903085
9	71324	1.05918
9	71537	1.04575
9	71845	1.12878
9	72005	0.936393
9	72272	1.09085
9	72560	1.00574
9	72779	1.0281
9	73133	0.985582
9	73583	0.999403
9	73847	1.05618
9	74122	0.948195
9	74311	1.15835
9	74573	1.03225
9	74731	1.12038
9	74945	1.00794
9	75208	0.884298
9	75448	1.28571
9	75775	0.985047
9	76060	0.989825
9	76364	1.09302
9	76715	1.01226
9	76919	1.11755
9	77129	0.92475
9	77337	0.369433
9	77503	0.93018
9	77691	1.03633
9	77942	0.846778
9	78219	1.06823
9	78675	1.20681
9	78839	1.30503
9	79145	1.06359
9	79323	1.05075
9	79711	1.02523
9	79980	0.994626
9	80414	1.13369
9	80588	0.977091
9	80894	1.23463
9	81213	1.02349
9	81466	1.20974
9	81641	0.779096
9	81819	1.17298
9	81991	1.06473
9	82149	0.943746
9	82416	1.14596
9	82696	0.993014
9	82921	1.00249
9	83318	1.0469
9	83777	1.11233
9	84011	1.17064
9	84221	0.931843
9	84485	1.08875
9	84768	0.960533
9	85107	1.04849
9	85393	1.03279
9	85579	1.0027
9	85820	0.920984
9	86045	1.07273
9	86486	0.968907
9	86777	1.13444
9	87336	1.04519
9	87634	0.921131
9	88066	0.992836
9	88263	0.892069
9	88552	0.732035
9	88719	0.814873
9	89066	0.904713
9	89288	0.995103
9	89661	0.887456
9	90062	0.845406
9	90294	0.791035
9	90621	1.11327
9	90966	1.03302
9	91147	1.01548
9	91387	1.08503
9	91753	0.895134
9	91979	0.987986
9	92152	1.01247
9	92420	0.950874
9	92621	1.05407
9	92834	1.24194
9	93244	1.06134
9	93534	1.03082
9	93743	0.989359
9	93962	1.10643
9	94227	1.01482
9	94544	1.03842
9	94780	1.04421
9	94941	1.10515
9	95282	0.793498
9	95555	1.13497
9	95779	0.977755
9	96080	1.14364
9	96260	1.07376
9	96502	1.13304
9	96670	1.1018
9	96962	0.972374
9	97127	1.46118
9	97314	1.01591
9	97491	0.748958
9	97684	1.17736
9	97847	0.919705
9	98073	0.886814
9	98409	1.09871
9	98872	0.928655
9	99197	0.900676
9	99401	1.11399
9	99562	0.983029
9	100019	1.09082
9	100414	0.959274
9	100579	1.1182
9	100744	1.14646
9	101067	1.11599
9	101248	1.26707
9	101606	1.22129
9	101845	0.999033
9	102018	0.893014
9	102340	1.00869
9	102630	1.00478
9	102889	1.09012
9	103153	1.1279
9	103397	1.07911
9	103729	0.998328
9	103941	1.00271
9	104152	0.989954
9	104446	1.09826
9	104790	0.948996
9	105053	0.793626
9	105235	0.951719
9	105642	1.02183
9	105903	1.01842
9	106241	0.970502
9	106748	1.05086
9	106967	1.05538
9	107322	0.964023
9	107645	1.10905
9	107898	0.9715
9	108254	1.12274
9	108623	1.04016
9	108815	0.869552
9	109170	0.898028
9	109442	0.874236
9	109662	1.02105
9	109906	1.03233
9	110180	1.01002
9	110435	2.50019
9	110848	1.19717
9	111176	1.07966
9	111486	1.068
9	111819	1.22284
9	112109	0.784539
9	112558	0.810376
9	112786	0.875994
9	113022	1.01758
9	113367	0.739802
9	113563	0.797684
9	113733	0.99547
9	113917	0.937181
9	114070	0.911104
9	114524	0.89752
9	114772	0.843694
9	115041	0.823581
9	115320	0.994613
9	115578	0.9867
9	115838	1.24376
9	116035	1.06119
9	116420	1.09341
9	116637	0.962722
9	117025	1.09677
9	117246	0.968692
9	117499	0.75599
9	117729	0.720434
9	118019	0.958833
9	118232	1.0888
9	118399	0.825763
9	118580	0.978292
9	118867	0.990266
9	119049	0.805338
9	119220	1.06723
9	119672	1.03436
9	119827	0.851946
9	120122	1.04536
9	120329	1.07946
9	120517	0.814174
9	120771	0.866801
9	121073	1.02146
9	121292	1.02217
9	121474	0.804064
9	121635	1.16228
9	122131	0.955631
9	122424	1.04984
9	122604	0.977372
9	122869	0.935249
9	123069	1.04379
9	123424	1.0502
9	123653	1.09761
9	123860	1.06503
9	124356	0.952342
9	124935	1.00274
9	125323	1.14833
9	125624	0.81179
9	125783	1.07782
9	125997	0.91701
9	126221	1.0277
9	126547	1.04597
9	126935	1.16257
9	127212	0.969059
9	127535	0.950674
9	127693	0.732281
9	127953	0.695006
9	128439	0.962803
9	128654	0.964969
9	128816	0.90064
9	129052	1.01769
9	129243	0.889535
9	129562	0.894669
9	129895	1.20112
9	130355	0.594852
9	130593	1.04715
9	130784	1.14211
9	131035	0.676052
9	131531	0.723686
9	131710	0.911081
9	131872	1.12349
9	132053	0.933666
9	132214	1.0572
9	132695	0.828153
9	133172	0.736322
9	133440	1.26403
9	133703	0.924756
9	134065	1.10489
9	134417	1.08357
9	134745	0.99907
9	134919	1.11541
9	135240	0.982553
9	135526	1.10091
9	135889	0.733707
9	136269	1.15497
9	136562	1.19933
9	136833	0.966513
9	137027	1.13804
9	137220	0.861129
9	137580	0.983208
9	137825	0.990674
9	138142	0.942708
9	138330	0.769721
9	138516	0.588533
9	138776	1.13915
9	139060	1.08936
9	139220	1.11482
9	139467	0.959263
9	139656	0.958705
9	139929	0.930219
9	140110	0.759473
9	140272	0.977886
9	140487	0.694625
9	140693	1.05688
9	140863	1.10083
9	141241	1.20636
9	141642	0.924938
9	141861	1.14197
9	142100	0.842505
9	142462	0.879717
9	142986	1.01379
9	143421	0.946447
9	143598	0.921118
9	143827	1.12589
9	144056	0.878603
9	144406	0.832924
9	144778	0.733246
9	145018	0.765308
9	145357	0.849485
9	145542	0.989196
9	145877	1.14379
9	146220	1.10259
9	146436	1.17358
9	146828	0.724357
9	147401	1.05549
9	147595	0.985955
9	147801	1.01207
9	148076	0.652933
9	148234	1.03822
9	148432	1.09199
9	148808	0.957327
9	149240	0.243217
9	149482	0.914872
9	149752	1.01572
9	149998	0.922118
9	150156	1.09378
9	150456	1.01873
9	150761	0.828409
9	151053	0.976384
9	151436	1.27643
9	151771	1.0225
9	152015	1.04048
9	152183	0.983656
9	152438	1.12139
9	152774	0.731871
9	152991	0.871901
9	153263	1.02987
9	153500	0.950885
9	153656	0.783613
9	153845	1.0222
9	154114	1.02429
9	154337	0.994416
9	154563	1.04733
9	154780	0.764298
9	154985	0.942156
9	155286	0.933764
9	155592	1.10935
9	155861	0.903256
9	156164	1.03736
9	156396	1.04682
9	156708	0.932409
9	156900	0.726535
9	157106	1.0706
9	157556	0.943019
9	157764	1.04678
9	158118	0.875954
9	158342	1.11274
9	158577	1.01469
9	158745	0.931502
9	158951	0.975706
9	159108	0.958143
9	159306	0.97039
9	159541	0.906306
9	159962	0.83485
9	160264	1.10277
9	160553	1.0055
9	160878	1.02497
9	161052	0.934092
9	161216	1.07256
9	161415	0.844561
9	161603	0.81721
9	161939	0.868658
9	162177	1.06048
9	162343	1.1282
9	162527	0.932002
9	162730	1.0691
9	162968	0.674557
9	163298	1.07792
9	163641	1.0459
9	163923	0.806104
9	164085	0.960036
9	164316	1.05941
9	164646	0.996591
9	164960	0.9708
9	165220	1.2342
9	165489	1.12423
9	166084	1.01332
9	166527	0.961724
9	166796	0.711792
9	167011	1.02015
9	167514	1.17647
9	167949	1.00422
9	168105	1.10836
9	168293	1.0311
9	168538	0.962971
9	169020	1.10853
9	169329	0.5794
9	169534	0.982176
9	169744	0.891448
9	170111	1.05199
9	170300	0.983181
9	170489	0.931438
9	170784	0.745562
9	171091	1.06346
9	171491	1.08184
9	171704	1.04749
9	171967	1.08752
9	172333	1.08668
9	172803	0.997024
9	173029	0.88172
9	173190	0.987511
9	173586	1.03505
9	173785	1.06256
9	173984	0.826154
9	174274	1.04723
9	174534	1.09388
9	174868	1.19701
9	175125	0.96248
9	175452	0.852067
9	175649	1.14743
9	176044	1.01165
9	176198	1.11995
9	176508	1.05168
9	176862	0.975786
9	177079	1.06961
9	177258	1.06699
9	177610	1.02201
9	177925	1.0256
9	178104	1.04041
9	178281	1.01883
9	178478	0.989385
9	178650	0.896961
9	178973	0.974917
9	179301	0.997822
9	179471	1.10695
9	179828	0.969139
9	180090	0.809502
9	180282	2.57981
9	180511	1.12534
9	180721	0.933535
9	180890	0.964489
9	181182	0.919129
9	181546	0.769402
9	181708	1.00641
9	182096	1.0207
9	182327	1.26486
9	182726	1.02762
9	182906	0.866439
9	183207	1.06817
9	183745	1.0737
9	183993	1.04328
9	184242	0.732955
9	184514	0.9369
9	184716	1.05867
9	185126	0.984765
9	185484	1.03376
9	185797	0.88716
9	185996	0.963192
9	186312	0.760763
9	186579	0.958488
9	186960	0.970387
9	187246	1.01488
9	187620	0.961319
9	187866	0.761062
9	188099	0.92299
9	188411	0.970663
9	188616	1.18885
9	188846	1.11324
9	189120	1.05487
9	189392	0.873131
9	189740	1.0581
9	189941	1.18974
9	190096	0.729168
9	190494	0.832772
9	190742	1.12817
9	190917	0.804854
9	191154	1.07636
9	191376	0.955382
9	191539	0.840506
9	191765	1.01347
9	191934	1.13238
9	192168	1.0363
9	192344	0.822963
9	192633	0.920526
9	192974	1.07291
9	193207	1.04763
9	193414	1.16543
9	193665	1.01272
9	193837	1.10659
9	194065	0.782222
9	194375	1.08057
9	194743	0.998951
9	194975	0.819272
9	195387	0.838938
9	195982	0.923758
9	196302	0.95233
9	196592	0.958195
9	197061	1.12075
9	197295	1.36438
9	197577	1.15838
9	197846	1.042
9	198071	1.25151
9	198353	0.743227
9	198573	1.04881
9	198878	0.954108
9	199090	0.791451
9	199421	0.681451
9	199898	0.89283
9	200158	1.09396
9	200333	1.13032
9	200700	0.937086
9	200888	1.16783
9	201048	1.04087
9	201231	1.15112
9	201445	1.18071
9	201729	1.09221
9	201991	0.692587
9	202474	0.942108
9	202649	1.09808
9	202872	0.96699
9	203252	1.01285
9	203655	0.996579
9	203878	0.792018
9	204304	1.09133
9	204472	1.08761
9	204811	1.01493
9	205193	1.10691
9	210656	1.17514
9	211127	0.754195
9	211291	1.04386
9	211494	1.04168
9	211816	0.948626
9	211993	1.08578
9	212150	0.978951
9	212401	1.18107
9	212618	0.777034
9	212907	1.09231
9	213069	0.987191
9	213362	0.788151
9	213554	0.948637
9	213756	0.973647
9	213912	1.15827
9	214155	0.973197
9	214367	0.944527
9	214676	1.09944
9	215109	1.14829
9	215278	1.06616
9	215606	1.03359
9	215946	0.918309
9	216280	1.10495
9	216589	1.01035
9	216796	0.992338
9	216984	0.656602
9	217216	0.998888
9	217378	0.911262
9	217738	0.941556
9	217939	0.87289
9	218158	1.03357
9	218377	1.16036
9	218708	1.02701
9	218877	1.05808
9	219087	0.947691
9	219311	0.971216
9	219493	1.00382
9	219650	1.20213
9	219963	0.978751
9	220179	1.03434
9	220340	1.0733
9	220653	1.23786
9	220810	1.02359
9	221118	0.92358
9	221474	0.859787
9	221804	0.88492
9	221974	1.06476
9	222151	1.09514
9	222459	1.07968
9	222901	1.06824
9	223130	1.21824
9	223369	1.13815
9	223568	0.974645
9	223808	1.19029
9	223984	1.06175
9	224296	1.05842
9	224575	0.773722
9	224816	1.08759
9	225285	1.13284
9	225451	1.1679
9	225630	1.01015
9	225856	0.903048
9	226046	1.08827
9	226252	1.10145
9	227121	0.931955
9	227280	0.947214
9	227551	1.03027
9	227873	1.03757
9	228291	1.11625
9	228702	0.997309
9	228953	0.989895
9	229129	0.982365
9	229410	0.996225
9	229677	0.897746
9	229971	1.08502
9	230383	0.915934
9	230760	0.998195
9	230983	1.16407
9	231200	1.00258
9	231481	1.39957
9	232001	1.03771
9	232367	2.49494
9	232730	1.05081
9	232886	0.735641
9	233328	1.09873
9	233653	0.984689
9	233975	0.958848
9	234244	1.13051
9	234461	1.03395
9	234655	0.854274
9	234856	1.01955
9	235112	1.08827
9	235580	0.925249
9	236007	0.963579
9	236168	1.05159
9	236359	0.814973
9	236866	0.67434
9	237218	0.861385
9	237402	1.03787
9	237605	0.778246
9	237772	0.566142
9	238046	1.08985
9	238386	1.02848
9	238570	1.04117
9	238779	1.04094
9	238995	1.05426
9	239317	0.988025
9	239607	0.565291
9	239766	0.933756
9	239938	0.926059
9	240151	0.777719
9	240365	1.0167
9	240710	0.837412
9	240938	0.776995
9	241464	0.981394
9	241772	1.02708
9	241956	0.917239
9	242196	0.997397
9	242448	1.09173
9	242697	0.994221
9	242959	1.13048
9	243201	0.969046
9	243471	0.737731
9	243759	1.19299
9	244012	0.973699
9	244170	1.06734
9	244360	1.15471
9	244609	1.05465
9	244881	1.35607
9	245145	0.937747
9	245409	1.1478
9	245637	0.899041
9	245804	1.10795
9	246167	0.875819
9	246560	0.93264
9	246778	1.19532
9	247084	1.07876
9	247376	1.20411
9	247614	0.94101
9	247776	1.02498
9	248065	0.948014
9	248324	1.25707
9	248685	0.892593
9	248977	0.897406
9	249181	0.973742
9	249591	0.968415
9	249755	0.968428
9	249972	1.05557
9	250214	1.07276
9	250595	0.88999
9	250918	0.920573
9	251236	1.02406
9	251424	0.998311
9	251667	0.641909
9	252049	0.992007
9	252351	1.17669
9	252594	0.946945
9	252763	1.11185
9	252941	0.963722
9	253178	0.977648
9	253565	0.981899
9	254052	0.707659
9	254258	0.901944
9	254495	0.931916
9	254791	0.977056
9	254948	0.971464
9	255342	0.963688
9	255589	1.05054
9	255915	0.968814
9	256235	1.07409
9	256571	0.825621
9	256867	0.928293
9	257205	1.008
9	257634	0.893178
9	257842	0.837937
9	258333	1.06549
9	258506	0.963155
9	258973	1.18153
9	259449	0.812256
9	259606	1.04285
9	259766	1.08047
9	259981	2.46732
9	260149	0.726259
9	260366	1.04373
9	260527	1.06357
9	260995	1.05482
9	261250	1.02369
9	261449	0.940675
9	261713	0.914478
9	261985	1.23105
9	262262	1.03527
9	262698	0.902327
9	262974	1.15064
9	263162	1.07569
9	263596	1.03729
9	263793	0.688873
9	263971	0.941879
9	264215	1.08905
9	264397	1.11537
9	264703	0.977645
9	264940	1.00605
9	265123	1.07384
9	265363	1.17357
9	265662	0.938962
9	265958	1.00263
9	266163	1.09183
9	266405	0.922553
9	266841	0.720056
9	267213	1.11401
9	267517	1.07024
9	267946	0.928277
9	268173	1.12023
9	268357	1.0073
9	268581	0.959754
9	268938	1.0239
9	269174	0.865783
9	269433	1.00784
9	269632	0.687456
9	270210	0.880817
9	270448	0.54064
9	270603	0.484536
9	270928	1.1131
9	271201	0.934265
9	271419	0.918205
9	271771	0.889472
9	271937	0.991571
9	272181	0.99654
9	272472	0.909924
9	272741	1.00004
9	272976	1.11298
9	273258	1.02513
9	273548	0.766694
9	273888	0.879503
9	274072	1.06459
9	274294	0.862887
9	274558	0.990891
9	274776	1.11841
9	275086	0.941251
9	275439	1.19982
9	275623	1.14242
9	275790	0.890932
9	275956	1.11342
9	276162	0.966049
9	276345	0.862603
9	276508	0.90306
9	276794	0.969987
9	277049	0.943594
9	277390	0.955013
9	277677	1.15918
9	277928	0.894727
9	278084	0.914276
9	278245	1.04064
9	278498	0.915965
9	278766	1.0704
9	278925	0.993748
9	279091	1.00456
9	279356	1.10348
9	279516	0.991311
9	279830	0.98519
9	280088	1.03522
9	280246	0.96836
9	280425	0.841446
9	280582	1.01978
9	280992	0.96332
9	281271	0.975912
9	281516	0.836959
9	281986	0.692005
9	282141	0.601798
9	282371	0.858406
9	282652	0.900748
9	282892	0.828574
9	283110	0.723104
9	283369	0.936259
9	283559	0.712141
9	283739	0.842436
9	284095	0.992917
9	284339	1.13105
9	284622	0.905945
9	284977	1.02317
9	285234	0.997958
9	285537	0.972758
9	285710	1.002
9	285867	1.02632
9	286119	0.978895
9	286291	0.763205
9	286576	0.968594
9	286854	1.00286
9	287203	1.06388
9	287603	0.893074
9	287800	1.22183
9	287972	0.796834
9	288182	0.977862
9	288416	1.17259
9	288918	0.84237
9	289373	0.968318
9	289751	0.920046
9	290026	0.910763
9	290271	1.042
9	290429	0.969525
9	290598	0.879649
9	290973	0.979327
9	291130	0.880249
9	291488	0.968559
9	291819	0.870638
9	292286	0.971225
9	292488	0.770395
9	292781	0.91986
9	292977	1.01338
9	293347	0.958806
9	293520	1.12456
9	293738	1.071
9	293899	1.06955
9	294106	1.08057
9	294276	0.996155
9	294572	0.724492
9	294759	1.04694
9	295044	1.02063
9	295331	1.16238
9	295556	1.04644
9	295826	0.887131
9	296122	1.08067
9	296337	1.08914
9	296709	1.05126
9	296979	1.00742
9	297299	1.10198
9	297594	0.711877
9	297803	1.01594
9	297958	2.42394
9	298356	1.09906
9	298532	1.02706
9	298711	1.08122
9	298979	0.968448
9	299306	0.763778
9	299461	1.01138
9	299794	0.999132
9	300160	0.970354
9	300332	1.09734
9	300846	1.00882
9	301149	0.81836
9	301358	1.12802
9	301612	1.06743
9	301982	1.23177
9	302213	1.0574
9	302731	1.22843
9	303130	1.01345
9	303471	1.15717
9	303886	1.13092
9	304123	1.11074
9	304470	1.01801
9	304744	1.23613
9	305050	0.914483
9	305308	1.08299
9	305897	1.20515
9	306167	0.976362
9	306348	0.823667
9	306588	1.07757
9	306815	1.08334
9	307110	1.06204
9	307336	0.736113
9	307562	1.02338
9	307750	1.15954
9	307966	1.30035
9	308298	1.06963
9	308468	1.05646
9	308783	0.939709
9	309185	1.0111
9	309449	0.750222
9	309773	0.99829
9	309994	1.07655
9	310204	0.804134
9	310557	1.13131
9	310870	1.10211
9	311118	0.956375
9	311468	1.08124
9	311632	1.08513
9	311912	1.04322
9	312291	0.725868
9	312514	0.998325
9	312928	0.916177
9	313149	1.0144
9	313448	0.930192
9	313669	0.908095
9	314149	0.921208
9	314459	0.898216
9	314659	0.770087
9	315082	0.774966
9	315364	1.33428
9	315622	1.07011
9	315923	1.01661
9	316138	0.86945
9	316355	1.03909
9	316762	0.796753
9	316944	1.11923
9	317417	0.906723
9	317574	1.06097
9	317934	0.904195
9	318100	0.772265
9	318523	0.950147
9	318691	0.974181
9	318888	0.946773
9	319148	1.07827
9	319424	0.884557
9	319992	1.08468
9	320195	1.05632
9	320422	0.859639
9	320808	1.09671
9	320969	0.745133
9	321140	1.0096
9	321357	1.04596
9	321737	1.13447
9	322151	0.630644
9	322594	1.05955
9	322966	0.980312
9	323127	1.07949
9	323324	0.790946
9	323579	0.973023
9	323858	1.22988
9	324023	1.01504
9	324263	1.15189
9	324797	2.42253
9	325173	1.07143
9	325340	0.968712
9	325583	1.1252
9	326014	1.18425
9	326308	1.13904
9	326686	0.68339
9	326906	0.976524
9	327222	1.06395
9	327553	1.15046
9	327929	1.06307
9	328215	1.00094
9	328611	0.977055
9	328890	0.798527
9	329373	1.05717
9	329560	0.913009
9	329822	0.680845
9	329981	0.966307
9	330433	1.10263
9	330715	0.971819
9	331075	1.12297
9	331311	0.842523
9	331551	0.969881
9	331771	0.731389
9	332001	1.12114
9	332282	1.11019
9	332521	1.2197
9	333004	0.844463
9	333359	1.17155
9	333939	1.02509
9	334093	1.06027
9	334297	1.10495
9	334669	1.20449
9	334891	0.912721
9	335057	1.10018
9	335322	1.00418
9	335511	1.01617
9	335710	0.787581
9	335886	0.993231
9	336188	1.16172
9	336577	1.18893
9	336786	0.966225
9	336969	2.52302
9	337238	1.13634
9	337502	1.07139
9	337678	1.13476
9	337985	0.941875
9	338221	1.05264
9	338542	1.11566
9	338796	1.02978
9	339041	1.06961
9	339200	0.920417
9	339529	1.07257
9	339881	0.959966
9	340211	1.0931
9	340499	0.633719
9	340662	1.05676
9	340931	1.05144
9	341163	1.04178
9	341513	0.963363
9	341840	0.703555
9	342169	0.986783
9	342532	0.756086
9	342815	0.724282
9	343005	0.847393
9	343187	0.99165
9	343359	1.20546
9	343764	0.73638
9	344013	1.13689
9	344529	0.778889
9	344724	0.626119
9	345173	1.05136
9	345536	1.0026
9	345720	0.857944
9	345932	0.932859
9	346282	0.935253
9	346494	1.03105
9	346718	0.876959
9	346939	0.951477
9	347102	0.872866
9	347303	1.07358
9	347483	0.923989
9	347717	1.15403
9	348140	1.02167
9	348373	1.03422
9	348573	0.934013
9	348835	1.0927
9	349056	1.18166
9	349268	0.989908
9	349660	1.14161
9	349924	1.12846
9	350101	1.14634
9	350256	0.842738
9	350456	0.892447
9	350710	0.810382
9	350909	1.01138
9	351320	1.06616
9	351520	1.1704
9	351719	1.03892
9	352108	1.04797
9	352266	1.21882
9	352426	0.889752
9	352808	0.956791
9	353100	0.973964
9	353381	0.86126
9	353686	0.979436
9	353900	1.14133
9	354204	1.11356
9	354404	1.18149
9	354623	0.937955
9	355054	0.900857
9	355252	1.07126
9	355489	1.07322
9	355843	0.966116
9	356213	1.13826
9	356603	0.907415
9	356934	1.10393
9	357213	0.905191
9	357470	0.956734
9	357772	0.831692
9	358126	1.04811
9	358436	1.10642
9	358660	0.910132
9	358840	0.988795
9	359097	1.04786
9	359323	1.07208
9	359623	0.91183
9	359805	0.811677
9	360101	0.975014
9	360378	1.03515
9	360736	1.04998
9	361145	1.09953
9	361540	1.1051
9	361730	1.21382
9	361991	0.724888
9	362431	1.31609
9	362902	0.874195
9	363240	0.999617
9	363554	1.08169
9	363744	0.794464
9	363955	0.9527
9	364190	1.26969
9	364432	0.936722
9	364819	1.06183
9	365159	1.2642
9	365571	0.947672
9	366407	0.857662
9	366774	1.06094
9	367023	0.954597
9	367293	1.04916
9	367468	0.82195
9	367709	0.737168
9	368003	1.10556
9	368300	0.995732
9	368507	1.05472
9	368685	0.65827
9	369126	1.14606
9	369398	1.11559
9	369640	0.895239
9	369909	0.919554
9	370171	0.93666
9	370538	1.15859
9	370709	0.955518
9	370937	0.808184
9	371224	1.07055
9	371396	1.06994
9	371838	0.82279
9	372222	1.09608
9	372469	1.00407
9	372776	0.880834
9	373088	0.755627
9	373267	0.7607
9	373474	1.03657
9	373744	0.983563
9	373974	0.886302
9	374239	1.12521
9	374436	1.02562
9	374660	1.10656
9	374839	0.836524
9	375164	0.931472
9	375342	1.02996
9	375604	0.855275
9	375946	0.731789
9	376319	1.1541
9	376671	0.994472
9	376977	1.01761
9	377204	0.771568
9	377485	1.11863
9	377869	1.01523
9	378088	1.10102
9	378247	1.02261
9	378490	0.889287
9	378816	0.94042
9	379158	1.12795
9	379401	1.03048
9	379917	0.884049
9	380076	0.996334
9	380468	1.0272
9	380747	0.863325
9	380968	0.960281
9	381390	0.903226
9	381631	1.01568
9	381888	0.936621
9	382199	0.992204
9	382391	0.878836
9	382680	0.783796
9	383131	1.00169
9	383295	0.993864
9	383588	0.895757
9	384029	0.899569
9	384349	0.784983
9	384605	0.771281
9	384761	1.05387
9	384976	0.983056
9	385301	1.01901
9	385689	0.969709
9	385893	0.98899
9	386100	1.14964
9	386275	0.918289
9	386555	1.21166
9	386788	0.718235
9	387015	1.12805
9	387403	1.23261
9	387580	0.912779
9	387842	0.902961
9	388062	0.983505
9	388322	1.03578
9	388504	1.00781
9	388699	1.03443
9	388856	1.0608
9	389057	0.984983
9	389320	1.15576
9	389619	1.04122
9	389844	0.845538
9	390093	0.963647
9	390316	1.17867
9	390524	1.15093
9	390771	1.09762
9	391004	1.09307
9	392736	1.06539
9	393074	1.11236
9	393322	1.16321
9	393836	1.02944
9	394138	0.909589
9	394575	1.15728
9	394734	1.05846
9	394918	1.06111
9	395207	1.10348
9	395516	1.19538
9	396002	0.740307
9	396190	1.04476
9	396355	1.29546
9	396542	1.11956
9	396708	0.504008
9	396948	1.08529
9	397126	1.0237
9	397397	1.03922
9	397780	0.790683
9	397937	1.03114
9	398217	1.1021
9	398482	1.02379
9	398782	0.844301
9	398982	1.17043
9	399148	1.16619
9	399363	1.00036
9	399604	1.33793
9	399854	1.08068
9	400121	1.03338
9	400320	0.950322
9	400558	0.995701
9	400938	1.04489
9	401195	0.960225
9	401486	0.989107
9	401679	1.01261
9	402079	1.06853
9	402362	1.14509
9	402584	1.08469
9	402849	0.979683
9	403066	1.6048
9	403314	1.00588
9	403495	0.857864
9	403997	0.968771
9	404297	0.999378
9	404516	1.09469
9	404681	0.955083
9	404896	1.07246
9	405143	1.458
9	405472	1.03257
9	405931	1.02141
9	406267	0.996646
9	406445	1.25337
9	406628	1.18587
9	406882	0.964435
9	407129	0.789036
9	407310	1.07374
9	407517	1.06135
9	407758	1.01397
9	408232	0.951981
9	408606	0.734684
9	408939	0.953578
9	409400	1.00355
9	409616	0.997813
9	409784	1.15263
9	409974	1.03148
9	410129	0.971643
9	410353	0.889236
9	410513	0.966702
9	410741	0.876649
9	410968	0.984299
9	411127	0.97814
9	411379	1.07306
9	411776	1.15317
9	411978	0.952375
9	412312	1.02071
9	412538	1.02527
9	412738	1.00583
9	412937	1.10956
9	413204	1.02417
9	413580	1.07789
9	413777	0.993307
9	413966	0.983098
9	414173	1.00161
9	414424	0.739845
9	414596	0.976203
9	414791	1.04586
9	415131	1.14426
9	415468	0.940374
9	415754	1.05598
9	416100	1.02967
9	416294	1.06805
9	416672	1.02205
9	417000	0.821738
9	417368	0.890599
9	417612	1.01254
9	417794	1.01923
9	417969	1.01598
9	418188	0.982249
9	418382	0.952476
9	418562	1.11254
9	418811	0.729589
9	418979	1.07781
9	419446	0.95685
9	419638	1.08479
9	420079	1.0349
9	420367	0.942057
9	420637	1.13637
9	421009	1.08663
9	421171	1.10125
9	421639	1.03457
9	421825	1.15867
9	422055	1.32127
9	422212	1.15086
9	422506	0.965285
9	422709	0.754899
9	422942	0.958423
9	423122	0.816158
9	423552	0.957943
9	423877	1.09114
9	424052	1.05035
9	424315	0.625527
9	424613	1.00134
9	424925	1.16925
9	425088	0.987564
9	425449	0.985652
9	425689	1.14883
9	425843	0.955154
9	426089	1.15218
9	426429	1.06095
9	426807	1.0318
9	427009	1.10889
9	427219	1.03551
9	427424	1.06939
9	427592	1.06335
9	427928	1.05423
9	428206	0.809549
9	428370	1.00558
9	428527	1.13727
9	428746	0.867789
9	429139	1.18202
9	429313	1.14146
9	429673	1.28804
9	430036	1.0176
9	430311	0.736662
9	430558	0.979323
9	430912	1.1338
9	431180	1.27756
9	431424	1.13631
9	431701	1.15089
9	433253	1.09677
9	434327	0.987698
9	434500	1.07382
9	434974	1.13345
9	435190	0.784438
9	435516	0.927431
9	435863	1.0722
9	436152	0.832605
9	436352	1.14122
9	436613	1.08686
9	436942	1.11797
9	437127	0.849979
9	437828	1.04076
9	437985	0.957413
9	438225	0.904158
9	438454	0.857282
9	438698	0.599865
10	19590	1.18196
10	21140	1.1706
10	21360	1.17158
10	21525	1.01744
10	21766	1.02563
10	21998	0.993368
10	22160	1.04345
10	22588	0.987163
10	22749	1.10207
10	23036	0.970616
10	23239	1.02212
10	23466	0.994258
10	23694	1.14016
10	23971	0.901298
10	24584	1.17172
10	24970	0.75123
10	25224	0.923568
10	25395	0.944711
10	25592	1.11618
10	25804	1.22898
10	25964	0.935831
10	26215	1.13043
10	26399	1.02269
10	26704	1.08226
10	26862	0.96869
10	27074	0.712975
10	27348	1.03481
10	27515	1.01063
10	27872	1.034
10	28247	1.01443
10	28579	0.989326
10	28865	0.83661
10	29083	0.960022
10	29401	1.23044
10	29718	1.18076
10	29940	0.989451
10	30120	1.07314
10	30540	1.09339
10	30729	0.741488
10	30991	1.00347
10	31313	0.964674
10	31640	1.05544
10	32189	0.913276
10	32481	1.10548
10	32785	1.13232
10	32948	0.937266
10	33283	1.05581
10	33480	1.10547
10	33799	1.03645
10	34063	0.722155
10	34277	0.78986
10	34454	0.991014
10	34646	1.14636
10	34961	0.966192
10	35295	1.01339
10	35603	0.905234
10	35822	1.01961
10	36247	1.03825
10	36435	1.02074
10	36742	0.940303
10	36986	0.58734
10	37263	0.648985
10	37521	0.631885
10	37770	0.747796
10	37959	0.967512
10	38290	1.00387
10	38525	0.692674
10	38685	0.978225
10	38919	0.986854
10	39147	0.762731
10	39333	0.890894
10	39667	0.923527
10	39917	1.07952
10	40371	0.881234
10	40940	0.963145
10	41184	1.06709
10	41364	0.919633
10	41646	1.18593
10	41809	1.16167
10	42021	0.923869
10	42460	1.04838
10	42735	0.699105
10	42991	0.948869
10	43326	0.739929
10	43520	0.874502
10	43902	0.931157
10	44183	0.798108
10	44451	1.06867
10	44690	0.981086
10	44851	1.03894
10	45195	1.01769
10	45526	1.06073
10	45764	1.06254
10	45955	0.716259
10	46169	1.03227
10	46458	0.814176
10	47213	0.95023
10	47401	0.645002
10	47740	0.94779
10	47969	0.987444
10	48272	0.96511
10	48614	0.76521
10	48904	0.929851
10	49150	0.918139
10	49449	0.978916
10	49664	1.09727
10	49891	1.02471
10	50231	0.874518
10	50458	1.25943
10	50756	0.870534
10	51089	1.09057
10	51391	1.03638
10	51577	0.889646
10	51769	0.953528
10	52105	0.932787
10	52332	0.754598
10	52623	1.08452
10	53128	1.09258
10	53353	0.763151
10	53733	0.973211
10	54221	1.27329
10	54452	0.990163
10	54714	0.707141
10	54904	1.0314
10	55235	0.942267
10	55785	1.11403
10	56072	1.01921
10	56364	0.858654
10	56605	0.959131
10	56866	0.967572
10	57051	0.711495
10	57282	1.04004
10	57512	0.782957
10	57847	1.16405
10	58103	0.973855
10	58272	1.10035
10	58435	1.08837
10	58741	1.06043
10	58962	1.29724
10	59300	0.985996
10	59653	1.1378
10	59813	0.895271
10	60022	1.07355
10	60190	0.87845
10	60370	0.793227
10	60603	0.908366
10	60842	1.02011
10	61380	1.17188
10	61675	0.842481
10	61988	0.92216
10	62252	0.939576
10	62867	0.731958
10	63175	0.592868
10	63580	0.961698
10	63782	1.26949
10	64310	1.08936
10	64587	0.877253
10	64794	1.30974
10	65163	1.08951
10	65439	1.39508
10	65826	1.08215
10	66183	1.14486
10	66489	0.938012
10	66729	1.09348
10	66944	1.02079
10	67165	0.820116
10	67470	1.1705
10	67627	1.03925
10	67911	0.99023
10	68273	0.838737
10	68461	2.12067
10	68782	1.0377
10	69091	1.01587
10	69361	1.10248
10	69519	0.979139
10	69783	1.06422
10	69962	1.24061
10	70363	1.15604
10	70524	0.835455
10	70793	1.17921
10	71206	0.818693
10	71600	1.11335
10	71825	0.838357
10	72123	0.969195
10	72306	1.02882
10	72516	1.15466
10	72697	1.02172
10	72973	1.204
10	73280	1.14273
10	73563	1.11702
10	73731	1.03256
10	74017	1.20289
10	74190	0.97768
10	74460	0.984785
10	74654	0.939469
10	74915	0.763903
10	75161	0.803297
10	75439	1.03863
10	75620	1.09859
10	75825	1.0629
10	76007	1.00013
10	76357	1.06905
10	76525	0.852187
10	76714	1.08286
10	76973	1.00453
10	77256	0.97702
10	77420	1.03936
10	77727	0.721551
10	77969	1.02115
10	78279	0.922369
10	78590	1.02427
10	79039	1.07895
10	79295	1.13359
10	79489	0.933798
10	79648	0.79564
10	79852	0.6575
10	80094	1.00167
10	80254	1.0352
10	80540	0.800927
10	80751	0.702142
10	80935	0.920088
10	81094	0.980809
10	81273	0.877565
10	81629	0.931687
10	81854	0.957397
10	82064	0.992268
10	82412	1.1049
10	82830	0.881343
10	83325	0.834949
10	83700	0.750519
10	83977	0.827582
10	84220	0.943641
10	84780	0.761146
10	85029	1.0523
10	85433	1.00075
10	85615	0.830077
10	85928	0.950995
10	86125	0.787456
10	86330	1.01084
10	86504	1.01754
10	87057	1.03606
10	87406	0.929863
10	87635	0.806537
10	87873	0.982696
10	88121	1.00725
10	88437	1.00097
10	88719	0.790071
10	88934	0.749514
10	89103	0.944743
10	89263	1.00984
10	89441	1.04057
10	89684	0.807644
10	90003	1.13176
10	90163	1.00029
10	90380	0.967334
10	90623	0.977621
10	90981	0.950958
10	91189	1.01778
10	91410	1.0589
10	91888	0.987985
10	92055	0.965406
10	92535	0.655387
10	92833	0.896007
10	93195	1.10828
10	93531	0.740881
10	93759	1.01263
10	94083	0.835343
10	94454	0.704539
10	94618	0.711527
10	94778	0.965268
10	95289	0.885571
10	95475	0.935799
10	95946	0.78854
10	96248	1.04217
10	96431	0.913185
10	96600	0.530427
10	97055	0.929191
10	97327	0.979785
10	97510	1.02767
10	97732	0.869653
10	97943	0.981215
10	98158	0.962449
10	98514	1.16421
10	98793	0.828608
10	99083	1.07612
10	99248	0.94373
10	99689	0.983394
10	100056	0.962835
10	100352	0.52178
10	100783	0.651292
10	101136	1.00126
10	101398	0.935906
10	101671	0.986976
10	101874	0.886102
10	102036	0.934993
10	102213	0.992563
10	102404	0.863717
10	102914	1.06842
10	103298	1.01233
10	103553	0.971303
10	103748	0.995219
10	103938	1.07067
10	104148	0.967118
10	104427	0.704656
10	104777	1.01945
10	104971	0.834427
10	105219	0.95191
10	105597	1.14526
10	105946	1.16883
10	106180	0.885393
10	106349	0.772176
10	106526	1.03858
10	106924	0.712006
10	107332	1.05564
10	107535	2.40524
10	107954	1.06494
10	108112	0.832727
10	108526	1.14551
10	108889	1.07178
10	109156	0.999186
10	109368	0.979176
10	109669	0.946741
10	109941	1.02172
10	110207	1.0473
10	110549	1.12469
10	110899	1.14767
10	111185	1.04801
10	111342	1.02643
10	111553	0.867094
10	111773	1.13538
10	112084	1.06007
10	112253	1.38324
10	112434	1.31026
10	112680	1.00905
10	113052	1.10536
10	113288	1.06504
10	113567	1.10048
10	113892	1.11795
10	114198	0.942399
10	114706	1.30712
10	115048	1.13639
10	115209	0.982098
10	115372	1.02235
10	115685	0.982615
10	116064	1.11597
10	116235	0.775793
10	116522	0.969574
10	116783	0.996238
10	117012	1.08218
10	117251	1.07095
10	117570	0.830404
10	117855	1.03932
10	118345	1.08134
10	118800	1.37425
10	119178	1.10578
10	119786	0.941874
10	120153	0.998262
10	120345	1.0981
10	120565	1.01534
10	120898	1.00124
10	121268	0.90984
10	121479	0.969953
10	121777	0.970474
10	121957	0.847861
10	122246	1.00083
10	122473	0.999872
10	122724	0.876581
10	123133	0.900772
10	123349	1.07899
10	123599	1.28515
10	123973	1.08386
10	124144	0.984183
10	124363	0.943581
10	124537	0.914718
10	124700	1.04306
10	125023	1.0825
10	125355	1.01131
10	125712	0.779622
10	125922	1.16881
10	126249	1.06095
10	126600	1.05247
10	126821	0.959134
10	127229	1.05367
10	127403	1.25023
10	127581	1.1226
10	127826	1.15778
10	128130	0.911594
10	128342	0.941897
10	128667	0.989975
10	128905	0.773259
10	129090	1.17713
10	129325	0.885839
10	129553	1.00416
10	129921	1.324
10	130309	0.998852
10	130489	1.0579
10	130695	0.936512
10	130906	0.898332
10	131111	0.979035
10	131272	0.949019
10	131450	0.996478
10	131675	1.04882
10	131848	0.972935
10	132100	0.7315
10	132266	0.962315
10	132668	0.983622
10	133016	1.11384
10	133220	1.12016
10	133396	1.07973
10	133656	0.925565
10	133844	1.02175
10	134260	0.95673
10	134435	1.04276
10	134901	1.1225
10	135170	0.796091
10	135452	0.902922
10	135682	0.845878
10	135856	1.01608
10	136035	1.19068
10	136419	1.05261
10	136649	1.10285
10	137052	0.844621
10	137392	1.06963
10	137754	0.944879
10	137912	0.932903
10	138214	0.633318
10	138465	1.00448
10	138732	0.986805
10	138912	1.02917
10	139199	0.726232
10	139554	0.696033
10	139807	0.742341
10	139983	0.452527
10	140199	0.964464
10	140594	0.749554
10	140857	0.825397
10	141206	0.701515
10	141447	2.5379
10	142004	1.00937
10	142276	1.05266
10	142444	0.975294
10	142667	0.959741
10	142902	0.794942
10	143457	0.998653
10	143648	0.743466
10	143881	0.727627
10	144043	1.11452
10	144361	1.13418
10	144580	0.974015
10	144747	1.10032
10	144932	1.07245
10	145167	0.993238
10	145450	1.02301
10	145849	1.11074
10	146099	1.08305
10	146388	0.76945
10	146765	1.25004
10	147067	0.838457
10	147294	0.758834
10	147482	1.03757
10	147672	1.05393
10	147854	2.39999
10	148238	0.660142
10	148458	0.919439
10	148660	0.850723
10	148894	0.968432
10	149052	0.762865
10	149294	1.03982
10	149729	0.897108
10	149947	0.974195
10	150139	0.976467
10	150684	1.05606
10	150881	0.892359
10	151109	1.11925
10	151288	0.999685
10	151504	1.01956
10	151805	1.11888
10	151987	1.21709
10	152182	1.04236
10	152363	0.933869
10	152584	0.716536
10	152875	0.87561
10	154382	1.01965
10	154556	1.17948
10	154752	1.06872
10	154981	0.9631
10	155323	0.949773
10	155721	0.767576
10	155938	0.990434
10	156239	0.95457
10	156401	0.948631
10	156616	1.20881
10	156826	0.869823
10	157088	1.10476
10	157378	0.967233
10	157689	1.11759
10	157908	0.988356
10	158260	1.16632
10	158443	1.0083
10	158655	0.433372
10	159009	0.97733
10	159297	0.804722
10	159662	1.09382
10	160117	0.762577
10	160691	1.01891
10	160960	1.13128
10	161245	0.592633
10	161535	1.06285
10	161714	0.807107
10	161954	0.863864
10	162156	0.94338
10	162335	1.10124
10	162491	0.992947
10	162757	0.994724
10	163046	1.05067
10	163404	0.866754
10	163634	0.986344
10	163808	1.03799
10	164110	1.05254
10	164273	0.765098
10	164601	1.13359
10	164839	1.01956
10	165027	1.18246
10	165208	1.04703
10	165417	1.08864
10	165616	1.16486
10	165855	0.867589
10	166312	0.970496
10	166495	0.797741
10	166702	0.840143
10	166943	1.05994
10	167123	0.825298
10	167282	1.0862
10	167534	0.861319
10	167900	1.0926
10	168286	0.967442
10	168612	1.12896
10	168921	0.972692
10	169315	1.12305
10	169708	0.920163
10	169906	0.955069
10	170219	1.05585
10	170469	1.07726
10	170865	1.04268
10	171099	1.10787
10	171312	0.931277
10	171967	0.725485
10	172202	1.05318
10	172415	0.845576
10	172587	0.802548
10	172931	1.10307
10	173098	0.941473
10	173389	0.719238
10	173573	1.00997
10	173761	1.06067
10	173999	0.953366
10	174191	1.12078
10	174469	1.06465
10	174673	1.13859
10	174839	0.997029
10	175277	0.832333
10	175598	0.778403
10	175915	1.03371
10	176082	0.902667
10	176575	1.12928
10	176822	1.14654
10	177091	0.95925
10	177260	1.05296
10	177559	0.856294
10	177791	0.888369
10	177995	0.92334
10	178379	0.912427
10	178715	1.09369
10	179011	0.95398
10	179279	1.04323
10	179541	1.03294
10	179950	0.970613
10	180108	1.12689
10	180547	1.35356
10	180720	0.972675
10	181047	0.850178
10	181272	0.963235
10	181531	0.969822
10	181804	0.918203
10	182080	0.983838
10	182247	1.04774
10	182651	0.771991
10	183042	1.08759
10	183436	0.98007
10	183685	0.773356
10	184108	0.931282
10	184424	0.929577
10	184714	1.17715
10	184912	0.769838
10	185080	1.18936
10	185364	0.899542
10	185597	0.908159
10	185916	0.995998
10	186183	1.06205
10	186389	1.09136
10	186595	1.14114
10	186843	1.4079
10	187009	1.11286
10	187332	1.13796
10	187507	1.04414
10	187778	0.989395
10	188127	1.09771
10	188288	1.09376
10	188471	1.2127
10	188925	0.819812
10	189124	1.10795
10	189436	1.09651
10	189623	0.99725
10	189976	0.835663
10	190370	1.03364
10	190675	1.01969
10	190856	1.34636
10	191197	1.07073
10	191430	0.986136
10	191633	1.22718
10	191844	1.05493
10	192069	0.957164
10	192327	1.04473
10	192668	0.943461
10	192859	0.92384
10	193070	1.11748
10	193339	0.857956
10	193580	0.981899
10	194025	1.13498
10	194185	0.945754
10	194428	1.11901
10	194584	1.16066
10	194950	0.852469
10	195243	0.991772
10	195561	0.975021
10	195818	1.06256
10	196010	0.94172
10	196201	1.0935
10	196439	0.871709
10	196836	1.17521
10	197240	1.26757
10	203461	1.21533
10	203818	2.34658
10	204104	1.04721
10	204311	1.04882
10	204591	1.09485
10	204762	1.09908
10	205096	1.08145
10	205315	1.11526
10	205592	1.02301
10	205800	1.22938
10	205960	1.03323
10	206195	1.00249
10	206472	0.977441
10	206695	1.02873
10	206906	1.04351
10	207081	1.16289
10	207288	1.13212
10	207538	0.698685
10	207712	0.820071
10	208023	1.0703
10	208362	1.14091
10	208592	1.06868
10	208906	0.954581
10	209073	1.00085
10	209231	1.03687
10	209427	1.2004
10	209638	0.848758
10	209911	0.830377
10	210197	1.0197
10	210371	1.11422
10	210612	0.991776
10	210914	1.03069
10	211237	1.14819
10	211487	1.01144
10	211851	0.922728
10	212300	1.04695
10	212581	1.06192
10	212945	0.74664
10	213199	1.10059
10	213458	1.05899
10	213790	1.13138
10	214243	0.932367
10	214630	1.13218
10	214949	1.24745
10	215131	0.984585
10	215324	1.13878
10	215552	1.0151
10	215953	0.793316
10	216250	1.12655
10	216553	1.20022
10	216813	0.971733
10	216991	1.2198
10	217322	1.11083
10	217504	0.808327
10	217686	1.03178
10	217929	0.861584
10	218198	0.994163
10	218412	1.00284
10	218573	1.08486
10	218930	1.04752
10	219126	0.973146
10	219458	0.962056
10	219711	0.741326
10	219910	1.20856
10	220331	0.708533
10	220565	1.0387
10	220862	1.05145
10	221099	0.782641
10	221418	0.96978
10	221741	0.861314
10	222012	0.922753
10	222307	1.05544
10	222858	1.10531
10	223181	0.876621
10	223504	1.03395
10	223720	1.05367
10	223925	1.05705
10	224138	0.950492
10	224309	1.02536
10	224494	1.02801
10	224752	1.07472
10	225153	1.26098
10	225374	1.13517
10	225618	1.0208
10	225802	1.10216
10	225980	1.10348
10	226150	0.827404
10	226519	1.1025
10	226688	0.667323
10	227321	0.930822
10	227658	1.07008
10	227819	0.840188
10	228083	0.901469
10	228369	1.06999
10	228883	0.846864
10	229099	1.08046
10	229639	0.85997
10	229865	1.2141
10	230043	1.05982
10	230416	0.898091
10	230763	1.04657
10	230923	0.738465
10	231131	1.04599
10	231329	1.08679
10	231600	0.877303
10	232009	0.911692
10	232291	1.03912
10	232703	1.08975
10	233223	1.10188
10	233454	0.724657
10	233790	1.12439
10	233950	0.829888
10	234107	1.03292
10	234358	0.857037
10	234783	1.01911
10	234961	0.71463
10	235186	1.23486
10	235475	1.02109
10	235699	1.14334
10	236121	1.05717
10	236342	2.5003
10	236611	1.07418
10	236912	0.972607
10	237163	0.95898
10	237405	0.724978
10	237619	1.07224
10	237785	1.02339
10	238020	1.06515
10	238315	0.987764
10	238680	0.807785
10	238894	1.21512
10	239082	1.06279
10	239358	1.19316
10	239562	1.14352
10	239766	1.01901
10	239945	1.23347
10	240172	1.53609
10	240541	0.961412
10	240751	0.831718
10	240929	0.868018
10	241208	1.25939
10	241566	0.914295
10	241836	0.970518
10	242019	0.74175
10	242182	1.15627
10	242350	0.949583
10	242632	1.1936
10	243152	1.06898
10	243420	0.903278
10	243630	0.968384
10	243888	1.14268
10	244073	0.778343
10	244403	1.13911
10	244658	1.08279
10	244873	1.06544
10	245073	0.816852
10	245477	1.03195
10	245658	0.991778
10	245889	0.861263
10	246187	1.03647
10	246522	1.09963
10	246934	1.16777
10	247111	1.03067
10	247266	0.812096
10	247487	1.06483
10	247850	1.22895
10	248022	0.71148
10	248305	1.05576
10	248494	0.997643
10	248765	1.00817
10	248921	0.580598
10	249093	1.06825
10	249291	0.817452
10	249719	0.942291
10	249980	1.08253
10	250296	1.01327
10	250626	1.02643
10	250887	0.753943
10	251177	0.694792
10	251648	0.990854
10	251956	1.02112
10	252216	1.03102
10	252470	0.883145
10	252741	0.751929
10	252922	0.987641
10	253233	1.06316
10	253528	1.10599
10	253866	1.04206
10	254649	1.07523
10	254836	0.994392
10	255088	1.07815
10	255312	0.913652
10	255538	0.817523
10	255752	1.18998
10	255918	0.875743
10	256076	1.02086
10	256569	1.05666
10	256769	0.757014
10	256998	1.07609
10	257264	0.992538
10	257558	0.983449
10	257816	0.867673
10	258041	0.989466
10	258311	0.848557
10	258627	1.18522
10	259049	0.974986
10	259322	1.05008
10	259559	0.957316
10	259836	1.07341
10	260029	2.3411
10	260335	1.15901
10	260652	1.07138
10	260896	0.931692
10	261171	1.2351
10	261342	0.984148
10	261503	1.21005
10	261712	1.03402
10	262007	1.05543
10	262308	1.13007
10	262548	0.932477
10	262772	0.992973
10	263071	1.00236
10	263234	1.14017
10	263456	1.16031
10	263699	0.985496
10	264058	0.875059
10	264223	1.01386
10	264430	0.991684
10	264736	1.03996
10	265171	0.675056
10	265531	0.871752
10	265904	1.10754
10	266148	0.971653
10	266453	1.12845
10	266740	0.891128
10	267012	1.10716
10	267299	0.866815
10	267479	1.02268
10	267647	0.839701
10	267916	0.710239
10	268119	0.955494
10	268373	0.986043
10	268650	0.968849
10	268926	0.754961
10	269335	0.919168
10	269535	0.986508
10	269840	0.904915
10	270195	1.43116
10	270363	1.05839
10	270604	0.968091
10	270822	1.06735
10	271036	1.10718
10	271196	0.995674
10	271363	0.920118
10	271670	1.0336
10	271933	0.849582
10	272432	0.957314
10	272651	1.15179
10	272919	0.72938
10	273309	0.868068
10	273666	1.13393
10	273944	0.746706
10	274373	1.087
10	274664	0.956653
10	274970	2.11497
10	275312	1.09678
10	275577	0.941749
10	275852	0.958727
10	276066	0.897065
10	276469	0.915611
10	276638	1.07824
10	276818	0.859315
10	277108	0.627625
10	277455	0.702084
10	277813	0.905499
10	278138	1.20828
10	278422	0.746812
10	278619	0.978693
10	278876	0.970354
10	279092	1.07234
10	279320	0.775482
10	279574	1.08908
10	280018	0.921482
10	280380	0.922687
10	280566	0.926664
10	280812	1.08667
10	281077	1.01812
10	281390	1.02196
10	281641	0.949765
10	282106	0.959004
10	282422	1.09137
10	282587	0.91554
10	282813	0.93424
10	283121	0.813966
10	283316	0.907651
10	283503	1.0211
10	283788	0.989194
10	284286	0.571854
10	284595	0.810269
10	284993	1.03606
10	285259	0.779455
10	285622	1.21073
10	285820	0.985391
10	286021	1.8847
10	286189	0.936502
10	286498	0.935997
10	286768	0.815725
10	287241	1.05084
10	287679	1.19489
10	288143	0.933533
10	288341	1.1366
10	288558	0.654413
10	288993	1.0107
10	289206	1.01809
10	289417	1.19766
10	289755	0.983212
10	289994	0.76652
10	290180	0.907087
10	290573	1.0912
10	290938	0.70076
10	291471	0.966916
10	291692	1.0875
10	292029	0.905359
10	292239	1.09576
10	292599	1.045
10	292972	1.09994
10	293280	0.876793
10	293473	1.01899
10	293670	0.985567
10	293856	0.998315
10	294055	0.963022
10	294257	0.882835
10	294480	0.911626
10	294683	0.881734
10	294926	0.864371
10	295256	0.826993
10	295575	1.00339
10	295756	1.04732
10	295921	1.00988
10	296146	0.982387
10	296424	0.982431
10	296594	1.03936
10	296782	0.974994
10	297117	1.1488
10	297296	1.1377
10	297475	1.10271
10	297743	1.11312
10	298011	0.98865
10	298167	1.03099
10	298518	0.822423
10	298896	0.865297
10	299335	1.17863
10	299695	1.0689
10	299983	1.32757
10	300183	1.03916
10	300368	1.02498
10	300632	1.01938
10	300887	1.09678
10	301216	1.09846
10	301395	1.2418
10	301693	0.855751
10	301850	1.04278
10	302047	1.07627
10	302207	0.986584
10	302543	0.8533
10	302898	0.927693
10	303074	0.968094
10	303304	0.963845
10	303604	0.795978
10	303824	0.972264
10	304008	0.744942
10	304169	1.01279
10	304499	1.0874
10	304654	1.16159
10	304823	1.00684
10	305121	1.25735
10	305386	1.07502
10	305580	0.889803
10	305774	0.915669
10	306144	0.726662
10	306329	1.01655
10	306641	1.10333
10	306882	0.924215
10	307043	0.945995
10	307312	1.09589
10	307565	0.957282
10	307732	1.13768
10	308069	0.949129
10	308380	1.05049
10	308741	1.23485
10	309212	0.950943
10	309514	1.05207
10	309706	1.00906
10	309893	1.11291
10	310265	0.910868
10	310638	0.975637
10	311079	0.697415
10	311248	0.774413
10	311432	0.94639
10	311907	1.02994
10	312161	1.0383
10	312334	1.13697
10	312617	2.65097
10	312790	1.06049
10	313218	1.00393
10	313526	0.881839
10	313816	0.919295
10	314013	1.0537
10	314184	0.732197
10	314453	0.957697
10	314748	0.955795
10	314920	0.933023
10	315175	1.08695
10	315387	1.06946
10	315731	1.0763
10	315944	1.00897
10	316413	0.986113
10	316569	0.917454
10	316873	0.92688
10	317046	0.825844
10	317320	1.01929
10	317516	0.95109
10	317682	0.979
10	318017	0.988115
10	318183	0.960391
10	318527	0.996009
10	318741	1.01617
10	318991	1.01265
10	319286	0.997559
10	319552	0.992152
10	319730	1.06599
10	319912	1.06615
10	320094	1.01881
10	320252	0.869818
10	320545	0.948639
10	320745	0.765732
10	321006	0.939389
10	321635	0.868683
10	321991	1.04601
10	322316	0.899808
10	322505	0.944781
10	322743	0.891399
10	323105	0.683264
10	323423	1.05322
10	323795	0.824914
10	323974	0.883141
10	324383	1.01464
10	324817	0.965378
10	325436	0.87802
10	325952	0.843827
10	326249	0.884437
10	326562	0.827253
10	326788	1.09044
10	327067	0.993452
10	327334	1.04425
10	327666	0.957487
10	327899	0.78194
10	328158	0.78653
10	328321	1.00863
10	328524	1.00653
10	328702	1.09139
10	328882	0.886606
10	329241	0.895001
10	329564	0.974205
10	329746	0.949807
10	329991	1.11166
10	330177	0.744938
10	330441	1.00695
10	330924	0.916694
10	331086	1.1618
10	331386	0.809856
10	331582	0.591801
10	331762	0.975515
10	331940	0.781478
10	332285	0.76789
10	332621	1.12531
10	332786	0.933348
10	333000	0.768019
10	333169	1.00838
10	333436	1.15216
10	333626	0.71898
10	333971	0.978377
10	334264	1.03764
10	334533	0.96011
10	334787	1.02978
10	335072	0.827584
10	335344	0.928451
10	335591	0.740816
10	336147	1.17041
10	336310	1.03078
10	336483	0.991692
10	336781	1.04734
10	336953	1.05139
10	337130	0.937123
10	337491	0.579374
10	337776	1.03531
10	337950	0.474249
10	338128	1.02377
10	338378	0.910674
10	338732	1.11004
10	339298	0.819413
10	339666	0.817344
10	340027	1.13406
10	340371	1.11899
10	340616	0.759188
10	341025	0.829526
10	341182	1.02166
10	341341	1.11894
10	341570	0.995007
10	341887	1.17442
10	342317	0.745548
10	342648	0.859043
10	342850	1.00174
10	343168	0.703421
10	343560	0.980761
10	343754	0.941293
10	343910	0.854878
10	344168	0.729535
10	344544	1.02359
10	344726	1.06919
10	345128	0.742738
10	345397	0.913986
10	345666	1.11277
10	346006	1.08666
10	346229	0.966691
10	346588	0.999215
10	346998	1.0665
10	347235	1.17626
10	347483	1.14301
10	347665	0.960096
10	347961	0.968411
10	348141	1.07817
10	348315	0.886523
10	348477	1.03068
10	348924	1.08712
10	349221	1.07241
10	349591	0.8634
10	349807	0.852794
10	350053	1.01439
10	350377	0.752281
10	350643	0.902698
10	350819	0.864071
10	351045	0.973504
10	351259	1.0012
10	351609	1.01116
10	351779	0.873799
10	351993	0.980377
10	352276	0.950801
10	352445	0.976538
10	352610	0.965208
10	352795	1.11478
10	353013	1.02604
10	353176	1.09959
10	353387	1.03494
10	353641	0.809378
10	354050	1.01777
10	354231	0.935682
10	354537	0.96266
10	354941	1.10346
10	355423	1.13008
10	355605	0.876635
10	355773	1.07572
10	356036	1.07639
10	356291	0.941833
10	356550	0.873249
10	356897	1.06337
10	357052	0.831884
10	357228	0.969626
10	357569	1.20315
10	357739	0.85487
10	358112	0.967138
10	358612	1.0047
10	359205	1.00629
10	359469	1.01865
10	359720	0.966612
10	359889	0.939102
10	360096	1.03569
10	360492	1.08213
10	360745	0.995749
10	361145	0.982167
10	361414	0.814014
10	361604	1.08716
10	361786	1.12869
10	362093	1.02476
10	362337	1.10343
10	362667	1.03015
10	362862	1.04345
10	363067	1.34302
10	363247	0.99282
10	363419	0.733432
10	363644	0.875818
10	363832	1.11239
10	364140	1.00473
10	364307	0.899269
10	364492	0.873109
10	364788	1.14014
10	365056	1.10102
10	365219	1.05287
10	365468	0.741954
10	365824	1.15231
10	365990	1.1289
10	366191	1.05044
10	366436	0.746415
10	366754	0.978317
10	367242	0.927144
10	367445	0.953269
10	367624	1.06883
10	367841	0.818246
10	368008	0.982087
10	368275	1.11566
10	368600	1.04621
10	368808	0.857145
10	369123	1.10228
10	369342	0.964705
10	369710	1.15627
10	369878	0.994401
10	370034	1.06899
10	370546	0.993808
10	370772	1.05599
10	370943	0.907756
10	371266	0.698758
10	371581	1.03466
10	371919	0.940257
10	372081	0.956259
10	372482	1.03446
10	372679	0.819101
10	372838	1.05577
10	373106	0.893378
10	373333	2.43585
10	373701	0.927918
10	373946	0.680255
10	374521	0.974897
10	374698	1.10811
10	374952	0.876535
10	375116	1.14053
10	375285	1.11645
10	375484	1.02275
10	375855	1.25654
10	376090	1.00679
10	376554	0.987739
10	376786	1.05137
10	377063	1.10863
10	377500	0.87703
10	377765	0.961157
10	377937	1.0438
10	378162	1.10512
10	378375	1.06666
10	378746	0.925587
10	378911	1.00093
10	379105	1.02125
10	379313	1.07535
10	379694	0.736362
10	380063	1.07206
10	380448	0.772593
10	380775	0.884311
10	381014	1.20178
10	381380	1.06054
10	381570	0.912171
10	381732	1.14934
10	381892	1.06531
10	382330	0.844423
10	382514	1.06927
10	382960	2.26442
10	383329	1.01076
10	383646	0.848123
10	383924	1.24389
10	384176	1.06416
10	384513	0.961066
10	384824	0.827169
10	385070	0.983212
10	385250	0.747719
10	385417	1.18271
10	385632	0.915754
10	385874	0.92299
10	386185	1.1287
10	386577	0.94538
10	387116	1.08351
10	387414	1.00011
10	387647	1.03657
10	387868	0.683392
10	388065	0.940828
10	388294	1.09677
10	388590	1.10288
10	388952	0.924444
10	389207	0.894667
10	389620	0.719876
10	389878	0.893414
10	390055	1.16322
10	390386	0.868093
10	390596	1.00372
10	390885	1.08692
10	391117	0.923082
10	391288	0.959109
10	391513	0.321689
10	391680	0.265531
10	391892	1.08918
10	392086	0.752953
10	392286	1.07428
10	392486	1.11083
10	392687	1.03998
10	392882	0.819905
10	393074	0.943868
10	393470	0.933424
10	393644	0.960929
10	393968	1.02134
10	394147	0.830206
10	394414	1.00576
10	394741	1.14767
10	395107	0.987863
10	395399	1.14907
10	395604	1.04868
10	395828	0.981027
10	396173	1.0595
10	396708	0.700855
10	396938	1.21385
10	397143	1.09062
10	397473	0.965698
10	397742	2.53814
10	397997	1.06545
10	398202	0.924026
10	398390	1.18028
10	398659	0.80525
10	398936	1.05028
10	399233	0.736945
10	399478	1.04345
10	399653	0.93823
10	400170	1.33841
10	400379	0.665176
10	400745	1.0296
10	401035	1.0362
10	401369	0.966864
10	401603	1.14791
10	401839	0.722021
10	402040	0.857274
10	402208	1.07109
10	402487	1.09918
10	402817	1.10479
10	403199	1.39835
10	403482	0.700455
10	403724	0.983516
10	403901	0.935654
10	404276	1.15144
10	404743	1.15559
10	405233	1.00305
10	405422	0.976908
10	405695	0.901303
10	406039	1.12583
10	406397	0.989671
10	406667	1.06159
10	406982	1.05578
10	407161	0.841282
10	407370	1.06284
10	407718	0.94611
10	408174	0.865269
10	408448	1.09381
10	408749	0.931026
10	408985	0.923451
10	409172	0.996345
10	409537	1.05582
10	409880	0.937624
10	410157	0.959496
10	410387	1.13625
10	410544	0.970311
10	410742	0.864331
10	411029	1.05331
10	411374	0.979752
10	411694	0.709935
10	411904	1.03504
10	412277	1.03178
10	412482	0.899674
10	412733	1.19154
10	412945	1.05457
10	413114	1.11116
10	413353	1.1415
10	413656	0.794509
10	414027	1.08491
10	414184	0.727237
10	414550	1.04819
10	414908	1.07202
10	415113	1.1051
10	415297	1.19583
10	415490	0.994499
10	415771	1.30725
10	415930	1.0646
10	416346	1.17279
10	416524	1.28809
10	416758	1.06199
10	416916	1.031
10	417114	1.0323
10	417471	0.977154
10	417646	1.05014
10	418036	1.03163
10	418344	2.19195
10	418709	1.07435
10	418909	1.06275
10	419095	0.925516
10	419252	1.04357
10	419433	1.10597
10	419648	0.70385
10	419809	0.920916
10	420061	1.09359
10	420252	0.669621
10	420573	1.06761
10	420818	0.993541
10	421190	0.973971
10	421442	1.13915
10	421720	1.02272
10	422212	1.04191
10	422435	1.29204
10	422598	0.756895
10	423069	1.16082
10	423234	0.958213
10	423634	1.10166
10	423918	1.02833
10	424429	1.10224
10	424720	1.10503
10	425025	1.19256
10	425180	1.19
10	425495	1.14764
10	425820	1.20913
10	425996	1.04177
10	426297	1.14283
10	426501	0.790926
10	426725	0.681762
10	426901	1.05199
10	427246	1.08102
10	427705	1.09626
10	427996	1.09664
10	428245	1.05549
10	428617	1.18331
10	428794	1.0406
10	428964	1.13482
10	429138	1.11635
10	429347	0.866123
10	429570	1.25949
10	429811	1.00553
10	430157	1.23462
10	430328	1.1338
10	430515	0.836694
10	430960	0.95274
10	431255	0.942905
10	431435	1.08733
10	431637	1.0387
10	431917	1.01686
10	432365	1.16162
10	432536	1.05527
10	432775	1.18055
10	432942	1.07291
10	433325	0.976884
10	433945	1.14966
10	434101	0.915934
10	434356	1.01272
10	434603	0.860925
10	434919	1.14731
10	435139	0.958654
10	435326	1.35135
10	435600	0.699835
10	435761	1.07408
10	435984	1.07538
10	436251	0.785305
10	436444	0.760914
10	436772	1.08127
10	437065	1.19284
10	437270	0.951478
10	437468	1.11818
10	437797	1.02191
10	438116	1.24224
10	438279	0.9906
10	438566	1.08479
10	438927	0.980714
10	439104	1.06799
10	439362	1.37709
10	439639	0.970314
10	439969	0.618723
10	440420	0.943502
10	440738	1.09849
10	440914	0.927289
10	441255	0.990691
10	441607	0.999632
10	441885	1.09434
10	442092	1.16574
10	442285	0.86295
10	442672	0.998287
10	443148	0.8772
10	443367	1.00239
10	443745	1.01264
10	444187	1.1062
10	444346	1.05385
10	444589	0.978094
10	444777	1.15201
10	444992	1.00922
10	445384	1.02991
10	445655	1.04612
10	446130	0.844666
10	446620	1.14318
10	446963	0.971503
10	447274	1.02359
10	447462	0.778242
10	447632	1.00782
10	448151	1.05143
10	448613	0.792652
10	449012	1.09584
10	449323	1.16854
10	449559	0.694188
10	449857	1.01749
10	450152	1.06744
10	450453	0.96514
10	450712	0.84305
10	450897	1.09004
10	451356	1.05003
10	451652	1.05909
10	451856	1.02655
10	452181	0.92553
10	452383	1.05066
10	452623	0.997854
10	452840	0.995048
10	453127	1.20119
10	453365	1.07806
10	454094	1.11809
10	454263	1.01785
10	454504	1.06291
10	454829	1.04582
10	455041	0.983496
10	455215	1.0143
10	455370	1.15812
10	455689	1.004
10	455969	1.03323
10	456125	0.989762
10	456289	0.642625
10	456721	0.989975
10	456904	0.943434
10	457130	0.804497
10	457471	0.853172
10	457638	1.06547
10	457892	0.993439
10	458145	1.02304
10	458427	0.915525
10	458627	1.05403
10	458795	0.886379
10	459112	1.13661
10	459622	1.01859
10	459847	0.94741
10	460055	1.10935
10	460512	1.03321
10	460777	0.705382
10	461029	0.964313
10	461185	1.0421
10	461469	1.10648
10	461790	1.10151
10	462871	0.890743
10	463181	1.0338
10	463384	0.725817
10	463702	0.878626
10	463901	1.09978
10	464263	0.957453
10	464535	0.967258
10	464925	0.819674
10	465111	0.967839
10	465358	1.07804
10	465648	1.03629
10	465892	1.13122
10	466119	0.905884
10	466424	1.0462
10	466651	1.07411
10	467092	0.949449
10	467422	1.13755
10	467687	0.931855
10	467993	0.855114
10	468196	0.962001
10	468404	0.967075
10	468735	0.993522
10	469065	1.00779
10	469270	0.962521
10	469600	1.08669
10	469904	1.07147
10	470134	0.89688
10	470349	0.930849
10	470699	2.42208
10	470906	1.18934
10	471176	1.07468
10	471474	1.01359
10	471736	0.950123
10	471927	0.973708
10	472143	0.952539
10	483677	0.928068
10	483861	0.903023
10	484022	0.932457
10	484189	1.10025
10	484500	1.04283
10	484938	1.03924
10	485195	0.921416
10	485494	0.756204
10	485759	0.920865
10	485923	0.687417
10	486082	1.03666
10	486390	0.932632
10	486567	1.12539
10	486759	1.06427
10	487179	1.20892
10	487362	1.07822
10	487824	0.886592
10	488131	0.803471
10	488359	0.976901
10	488773	0.701922
10	489063	0.903455
10	489240	0.947643
10	489460	1.03991
10	489710	0.697703
10	489921	1.03741
10	490122	1.01837
10	490292	1.20727
10	490787	0.859138
10	491196	0.8911
10	491495	0.981149
10	491878	0.606545
10	492100	1.0823
10	492268	1.05625
10	492626	0.993532
10	492782	0.984668
10	493005	0.859615
10	493270	0.927333
10	493629	1.24324
10	493854	0.945627
10	494067	0.997753
10	494488	0.776662
10	494652	0.820023
10	494832	0.840134
10	495075	0.774509
10	495479	0.943734
10	495648	0.872992
10	495814	1.06209
10	496331	0.991722
10	496524	0.987686
10	496771	0.941138
10	497097	0.891748
10	497261	1.03419
10	497643	1.01315
10	497939	0.919361
10	498260	1.10031
10	498502	0.999414
10	498987	0.915786
10	499218	1.00917
10	499611	0.869921
10	499964	0.931214
10	500157	0.999283
10	500321	1.25193
10	500650	0.940498
10	500967	0.927922
10	501244	1.00195
10	501592	1.10523
10	501864	0.934063
10	502073	0.987397
10	502301	1.03017
10	502516	0.779133
10	502742	0.978434
10	503045	0.852523
10	503355	0.929565
10	503662	0.902521
10	503892	1.1956
10	504129	0.719883
10	504359	0.713836
10	504515	0.800586
10	505003	1.04975
10	505215	1.03894
10	505408	0.986274
10	505707	0.876468
10	506243	1.28785
10	506496	0.950832
10	506765	1.17062
10	507177	0.99846
10	507569	1.18719
10	507963	1.11215
10	508189	0.992616
10	508351	0.797363
10	508757	1.05343
10	508914	0.696746
10	509073	0.994884
10	509254	1.11886
10	509640	1.08327
10	509950	0.904891
10	510548	0.994581
10	510720	0.840061
10	510996	0.882175
10	511159	1.25293
10	511523	0.994472
10	511827	1.14118
10	512062	1.08505
10	512393	0.983193
10	512807	0.783793
10	513103	0.983347
10	513494	0.8707
10	513706	1.0197
10	514049	0.99613
10	514278	1.00063
10	514487	1.03354
10	514865	1.14639
10	515087	0.85599
10	515346	1.12077
10	515566	0.97175
10	515778	0.98371
10	516203	1.04648
10	516417	0.716803
10	516651	0.91244
10	517036	1.07611
10	517213	0.964013
10	517389	1.16089
10	517665	0.959738
10	517897	0.915869
10	518057	1.01621
10	518254	1.13091
10	518441	1.18425
10	518781	1.16639
10	519125	0.994735
10	519437	1.00294
10	519653	1.04915
10	519870	0.969161
10	520046	1.04367
10	520394	0.795638
10	520946	1.07989
10	521274	0.863305
10	521694	1.06269
10	521891	1.26151
10	522189	0.878252
10	522411	0.898293
10	522920	0.976589
10	523278	0.700087
10	523645	0.780804
10	523923	0.778242
10	524409	0.833731
10	524589	1.19861
10	524797	0.979853
10	525263	1.0333
10	525437	0.838422
10	525629	0.971038
10	525988	0.675075
10	526220	0.686499
10	526386	0.824061
10	526564	0.933976
10	526830	1.04493
10	527219	1.0197
10	527394	1.11179
10	527733	0.984894
10	528137	1.11427
10	528397	1.13891
10	528724	1.06441
10	528881	1.06435
10	529041	0.975966
10	529288	1.22196
10	529462	1.16279
10	529858	1.15272
10	530099	1.19064
10	530301	1.09494
10	530691	0.738441
10	531053	1.03665
10	531307	1.18393
10	531478	0.968642
10	531749	1.1254
10	531948	1.1575
10	532440	1.07229
10	532631	1.1685
10	532846	1.09
10	533072	0.915473
10	533374	1.1087
10	533553	1.12287
10	533935	1.03629
10	534154	1.02749
10	534342	1.25623
10	534520	1.00989
10	534675	0.762329
10	534886	0.705005
10	535193	0.958865
10	535441	0.699219
10	535627	1.20313
10	535911	0.921905
10	536067	1.03378
10	536328	1.12033
10	536605	1.19353
10	536808	1.07539
10	537282	1.00498
10	537759	1.12249
10	538531	1.00196
10	538774	0.993423
10	539041	1.33643
10	539533	1.04602
10	539795	1.02885
10	539979	0.969169
10	540160	0.775416
10	540437	0.962491
10	540775	0.758599
10	541311	1.16019
10	541779	0.908449
10	541988	1.00812
10	542252	1.01739
10	542409	0.880369
10	542600	0.791232
10	542939	1.0877
10	543234	0.850669
10	543482	1.12983
10	543916	1.06264
10	544100	0.800866
10	544258	0.996732
10	544489	0.993778
10	544882	0.866203
10	545049	0.835766
10	545457	1.17145
10	545845	1.03541
10	546129	1.12942
10	546336	0.943054
10	546705	1.19078
10	546953	1.08902
10	547484	1.18136
10	547943	1.05405
10	548263	0.976002
10	548480	1.04995
10	548781	1.05558
10	548950	0.965047
10	549120	1.11588
10	549537	0.872614
10	549767	1.18319
10	550191	1.29874
10	550632	1.07554
10	550795	1.14075
10	551044	1.18458
10	551297	0.928832
10	551532	0.941663
10	551885	1.07174
10	552279	1.03326
10	552460	0.95143
10	552632	1.20776
10	552807	0.989856
10	553180	1.04362
10	553482	1.16927
10	553680	1.03319
10	554034	0.809495
10	554252	1.07258
10	554526	0.983491
10	554877	1.17264
10	555169	1.15178
10	555559	0.793706
10	556038	1.1563
10	556375	1.07408
10	556737	0.828871
10	556902	1.04804
10	557131	0.981439
10	557346	1.22217
10	557690	0.947583
10	558051	1.08459
10	558418	0.91921
10	558596	1.09762
10	558852	1.03637
10	559058	0.983811
10	559461	0.947283
10	559718	0.989593
10	559881	0.807832
10	560208	0.990416
10	560655	0.842226
10	560995	0.814111
10	561315	1.32235
10	561476	1.31689
10	561684	1.03384
10	562095	1.02853
10	562405	0.942163
10	562672	1.10856
10	563022	1.05323
10	563284	1.07279
10	563470	0.998424
10	563784	0.87879
10	563974	0.811603
10	564403	1.06052
10	564739	0.784395
10	565083	1.0377
10	565276	0.844193
10	565583	0.790995
10	565758	1.01384
10	565996	0.962435
10	566259	1.13484
10	566418	0.871554
10	566733	0.790361
10	566937	0.860962
10	567214	1.05674
10	567695	0.695456
10	568109	0.989202
10	568321	1.13051
10	568479	0.823253
10	569129	1.03108
10	569379	0.864938
10	569658	0.978146
10	569986	1.03503
10	570362	0.988808
10	570568	0.963941
10	570806	1.02249
10	571063	0.862343
10	571253	0.749313
10	571537	0.864804
10	571818	0.994822
10	572028	0.735775
10	572277	0.977303
10	572528	1.14244
10	572788	0.594101
10	573167	0.984892
10	573393	0.871842
10	573585	1.00726
10	573828	0.899206
10	574214	0.770963
10	574453	1.10207
10	574746	0.987475
10	575103	0.791045
10	575295	0.972395
10	575510	0.950196
10	575733	1.02472
10	576050	0.97744
10	576438	1.01764
10	576633	1.14184
10	576798	0.870208
10	577014	1.02659
10	577342	0.937952
10	577587	1.09694
10	577748	0.87943
10	577938	0.897479
10	578254	0.991942
10	578484	0.712616
10	578850	1.04315
10	579076	1.02349
10	579294	0.936517
10	579518	1.07049
10	579696	1.11781
10	579912	0.654118
10	580075	1.02771
10	580258	0.91243
10	580469	0.845884
10	580668	0.936004
10	580969	0.741416
10	581214	1.30914
10	581510	0.885539
10	581751	0.791701
10	581940	0.910429
10	582295	1.18171
10	582751	0.902958
10	583198	0.958769
10	583369	0.978462
10	583616	1.11983
10	583921	0.909881
10	584088	1.0929
10	584308	1.00826
10	584526	0.851761
10	584833	1.02226
10	585151	0.865432
10	585414	0.993384
10	585718	0.902502
10	585886	1.03402
10	586284	0.990697
10	586539	0.749695
10	586729	0.851988
10	586924	0.878008
10	587079	0.951489
10	587408	1.06091
10	587745	1.01189
10	588211	0.975312
10	588439	0.590959
10	588631	1.44102
10	588789	0.957041
10	589025	1.09779
10	589321	1.03983
10	589542	0.989403
10	589894	0.63362
10	590448	0.887388
10	590916	0.960428
10	591184	0.96678
10	591359	1.12015
10	591546	0.868058
10	591708	1.00388
10	591895	0.988157
10	592077	0.708307
10	592306	1.13596
10	592789	1.16011
10	593258	0.958143
10	593602	0.959008
10	593807	0.928793
10	594283	0.993157
10	594573	1.04763
10	594781	0.975324
10	594977	0.969483
10	595559	0.775047
10	595778	1.10558
10	596205	1.07374
10	596413	1.2262
10	596608	1.01248
10	596899	1.17731
10	597091	1.06373
10	597265	0.965447
10	597424	1.02858
10	597671	1.16398
10	597860	0.943384
10	598347	1.0932
10	598587	1.01652
10	598878	0.832346
10	599148	1.2198
10	599629	0.894646
10	599810	1.23448
10	600268	1.02697
10	600459	0.954845
10	600620	1.00121
10	600880	1.44554
10	601167	1.27567
10	601405	1.00968
10	601607	1.28533
10	601807	1.01612
10	602037	1.18325
10	602269	1.14158
10	602661	1.02982
10	602933	0.963008
10	603145	0.743645
10	603391	0.921274
10	603545	1.00671
10	604034	0.836023
10	604214	1.03046
10	604378	1.09267
10	604539	1.08489
10	604760	2.1429
10	604969	1.10602
10	605213	1.03109
10	605553	1.03215
10	605927	1.19571
10	606198	0.844408
10	606528	1.06035
10	606693	0.964443
10	606948	0.927113
10	607256	1.13406
10	607814	1.10013
10	608102	1.11637
10	608374	0.860348
10	608696	0.94975
10	608860	0.956988
10	609112	1.03243
10	609349	1.09083
10	609577	0.825714
10	609770	1.14851
10	610080	0.84868
10	610250	1.12116
10	610522	0.928644
10	610899	0.94802
10	611117	1.16641
10	611418	0.849335
10	611600	1.14117
10	611990	1.00087
10	612336	0.949755
10	612540	0.959618
10	612972	1.12979
10	613427	0.920679
10	613715	0.848163
10	614053	1.14928
10	614262	0.958202
10	614433	1.06196
10	614663	0.717713
10	614897	1.1005
10	615127	1.02298
10	615380	1.10973
10	615646	0.902312
10	615885	1.04512
10	616042	0.776542
10	616284	1.03671
10	616585	0.840004
10	616925	0.80061
10	617152	1.11914
10	617556	0.704038
10	617818	0.975689
10	618197	0.977887
10	618600	1.08544
10	618760	1.14784
10	619088	1.27146
10	619288	0.778222
10	619449	1.11151
10	619734	1.24354
10	619923	1.11454
10	620213	0.826082
10	620410	1.34903
10	620569	1.03082
10	620826	1.09056
10	621406	0.929211
10	621757	1.06584
10	622163	1.16636
10	622550	1.14355
10	622781	0.98547
10	623208	1.17486
10	623607	1.10743
10	623844	0.971693
10	624007	0.995721
10	624351	0.852657
10	624589	1.01439
10	624796	1.16668
10	625005	1.09651
10	625341	1.0311
10	625515	0.854612
10	625709	1.08926
10	625918	1.03547
10	626340	0.757901
10	626564	1.31518
10	626961	1.08292
10	627328	1.05096
10	627699	1.37843
10	627914	1.13325
10	628385	0.88192
10	628752	1.04077
10	628981	1.15997
10	629284	0.779357
10	629457	1.06894
10	629767	1.01844
10	630057	1.10023
10	630376	0.967624
10	630700	0.724724
10	630875	1.05187
10	631118	1.03602
10	631695	0.892537
10	632244	0.968342
10	632422	0.911137
10	632847	1.05782
10	633129	0.942499
10	633399	1.04468
10	633637	0.932393
10	633894	0.936895
10	634074	2.39183
10	634292	0.812732
10	634466	0.964677
10	634878	0.94379
10	635062	0.981609
10	635267	1.03548
10	635595	0.225358
10	635796	1.04632
10	636031	1.00669
10	636284	0.98043
10	636720	1.0611
10	636965	1.05749
10	637210	1.14727
10	637441	0.940803
10	637664	1.02958
10	637879	1.00878
10	638099	1.01903
10	638271	0.903674
10	638507	1.54782
10	638706	0.958379
10	638944	1.01753
10	639104	0.936133
10	639329	0.573201
10	639503	0.676577
10	639882	0.740482
10	640277	0.60693
10	640598	1.03536
10	640846	0.981847
10	641062	1.04656
10	641309	0.984407
10	641525	0.793844
10	641711	0.784236
10	641962	1.11925
10	642260	0.937651
10	642476	0.804322
10	642638	0.971859
10	643112	0.92485
10	643589	1.02491
10	643757	1.06907
10	643996	1.0479
10	644176	0.883941
10	644377	1.00759
10	644544	0.947555
10	644743	1.03032
10	644933	0.781368
10	645207	0.72831
10	645460	1.11814
10	645765	1.08693
10	646022	1.54871
10	646195	1.02607
10	646440	0.809538
10	646636	1.02606
10	646795	0.999878
10	647009	1.02034
10	647321	0.993646
10	647530	1.0018
10	647813	0.994008
10	647995	0.946472
10	648186	1.06659
10	648410	0.964847
10	648631	0.896391
10	649195	0.921415
10	649411	0.966715
10	649865	1.12657
10	650162	1.07937
10	650360	1.00786
10	650675	1.06213
10	650968	0.838865
10	651277	0.775355
10	651444	1.06353
10	651719	0.77045
10	651896	1.04585
10	652099	0.951965
10	652264	0.989969
10	652552	0.959132
10	652717	1.00487
10	652890	0.967487
10	653081	1.05279
10	653282	0.93774
10	653607	0.777709
10	653899	0.969772
10	654186	0.847526
10	654562	0.657743
10	654794	1.15826
10	655036	1.06276
10	655349	1.19675
10	655668	1.17734
10	655891	0.903639
10	656244	1.04843
10	656501	0.896381
10	656676	1.03207
10	657102	0.981172
10	657403	0.978761
10	657691	0.763466
10	657942	1.00056
10	658102	0.973434
10	658331	0.972067
10	658512	1.04898
10	658724	0.87758
10	659051	1.00693
10	659248	1.00531
10	659467	1.00496
10	659627	0.870709
10	659975	1.12075
10	660136	1.00251
10	660451	0.724886
10	660607	0.746874
10	660785	0.909397
10	660996	0.740645
10	661172	1.06862
10	661368	1.00565
10	661719	1.0735
10	662024	1.18814
10	662458	1.00046
10	662803	1.09169
10	663012	1.09186
10	663265	0.977039
10	663464	1.08839
10	663700	1.36059
10	663963	1.01972
10	664159	0.77924
10	664704	1.08461
10	665013	0.881426
10	665230	1.15062
10	665419	1.02081
10	665777	0.898919
10	665962	1.04674
10	666269	1.05216
10	666535	0.789824
10	666714	0.890545
10	667185	1.18803
10	667358	1.02296
10	667628	1.18413
10	668001	1.09119
10	668262	1.18397
10	668480	1.03673
10	668740	1.09976
10	668940	1.22212
10	669232	0.878674
10	669636	0.960512
10	669894	1.08166
10	670068	1.09013
10	670324	0.924402
10	670617	1.1023
10	670785	0.910138
10	671065	1.15593
10	671249	0.847862
10	671576	1.09162
10	671796	1.21954
10	672141	0.987507
10	672489	1.1926
10	672714	1.53292
10	673035	1.03022
10	673349	2.51008
10	673514	1.10949
10	673728	1.03093
10	674012	0.929544
10	674444	1.06484
10	674668	1.01761
10	674824	1.2348
10	675021	1.03149
10	675217	0.999644
10	675484	1.20511
10	675644	1.04292
10	676058	1.01276
10	676254	1.09365
10	676460	1.03892
10	676665	1.05962
10	676879	1.23131
10	677138	0.938227
10	677342	1.04139
10	677503	1.01369
10	677796	1.087
10	677966	0.967013
10	678138	1.06554
10	678466	1.19949
10	678760	0.975428
10	679019	1.26006
10	679266	0.895881
10	679671	0.691435
10	680075	0.814324
10	680382	0.670194
10	680815	0.90311
10	681073	1.04318
10	681333	1.11426
10	681490	0.862348
10	681853	1.02776
10	682301	0.835861
10	682566	0.98856
10	682878	0.998337
10	683199	0.880483
10	683409	0.947811
10	683586	0.9701
10	683850	1.13203
10	684009	0.977863
10	684346	1.12562
10	684674	1.11185
10	684944	0.84395
10	685251	1.02038
10	685482	1.08981
10	685697	0.915113
10	686259	0.874664
10	686468	1.00737
10	686672	0.700535
10	686918	1.06624
10	687088	1.17266
10	687338	0.869984
10	687549	1.01475
10	687828	1.09926
10	688137	1.146
10	688487	1.17045
10	688958	0.832931
10	689262	1.05411
10	689589	1.03648
10	689888	1.01607
10	690073	0.998244
10	690290	0.74442
10	690468	0.946974
10	690928	0.86207
10	691198	0.997169
10	691549	1.18103
10	691822	1.0132
10	692095	0.996935
10	692455	1.22835
10	692657	0.727144
10	692908	1.04149
10	693095	1.1183
10	693287	0.984401
10	693640	1.1785
10	694011	1.06156
10	694249	1.0935
10	694807	1.14543
10	695141	1.06464
10	695423	1.03466
10	695585	1.02876
10	695793	1.06391
10	696115	0.934407
10	696284	1.13935
10	696590	1.1628
10	696850	1.06858
10	697179	1.16855
10	697579	1.22588
10	697823	1.0014
10	698052	1.15576
10	698410	1.15159
10	699094	1.03748
10	699471	1.22641
10	699744	0.964644
10	700027	1.17944
10	700327	1.09406
10	700609	0.995856
10	701002	0.564115
10	701333	1.01775
10	701525	1.05987
10	701700	1.1021
10	702291	1.11809
10	702511	1.15549
10	702669	1.03297
10	702886	1.07421
10	703077	0.900366
10	703276	1.08021
10	703572	0.877511
10	704064	0.855471
10	704376	0.988475
10	704589	0.838106
10	704770	1.04738
10	705153	0.981779
10	705495	0.603936
10	705855	0.969517
10	706167	0.910418
10	706325	0.986003
10	706566	1.01123
10	706748	0.708975
10	706945	1.05484
10	707120	0.996872
10	707452	0.957053
10	707619	0.944231
10	707870	1.03667
10	708160	1.03301
10	708376	0.858886
10	708669	0.830396
10	709073	0.991313
10	709258	1.11913
10	709862	1.11703
10	710307	0.888639
10	710471	1.13964
10	710697	1.09531
10	711268	1.31126
10	711584	1.19287
10	711743	1.05327
10	712191	0.914657
10	712688	0.83771
10	712959	0.990193
10	713211	1.17575
10	713435	0.87793
10	713794	0.995382
10	714371	1.12644
10	714526	1.07266
10	714694	1.04116
10	715065	0.907412
10	715427	1.0449
10	715613	0.852632
10	715858	1.09924
10	716220	1.06893
10	716436	0.99516
10	716884	1.21325
10	717133	0.853821
10	717357	0.933567
10	717599	1.11567
10	717951	1.03996
10	718264	0.986903
10	718444	0.883168
10	718654	1.05187
10	718842	0.885757
10	719060	0.919807
10	719374	0.995631
10	719586	1.12305
10	719845	0.79183
10	720481	0.935387
10	720683	0.999521
10	720877	0.921291
10	721118	1.08424
10	721517	1.05119
10	721950	1.05709
10	722324	0.941947
10	722520	0.909296
10	722965	0.625363
10	723172	1.14457
10	723375	1.04202
10	723594	0.991076
10	723959	0.88436
10	724216	1.02576
10	724396	0.800642
10	724572	1.01144
10	724825	0.818839
10	725195	2.26868
10	725491	1.02995
10	725728	1.14081
10	725927	1.15548
10	726083	1.04939
10	726269	0.917502
10	726483	0.671758
10	726664	1.11642
10	726939	1.16779
10	727158	1.0812
10	727359	0.915645
10	727616	1.08558
10	728043	0.817406
11	94	0.27838
11	2905	0.86309
11	3089	0.678429
11	3368	1.00584
11	3706	0.92907
11	3909	1.05162
11	4322	1.16891
11	4781	1.10976
11	5290	1.21593
11	5813	0.906217
11	6083	1.1075
11	6259	1.1457
11	6558	1.0126
11	6948	1.07465
11	7139	0.948413
11	7347	1.06474
11	7543	1.17848
11	7762	1.31438
11	7930	0.998283
11	8221	1.09815
11	8481	0.97974
11	8674	1.01485
11	8922	0.667404
11	9172	0.771538
11	9595	0.95238
11	9767	0.87644
11	9948	1.06844
11	10208	1.00226
11	10516	1.02736
11	10717	1.02692
11	11070	0.682181
11	11352	1.32999
11	11573	0.814722
11	12062	1.04781
11	12325	0.922483
11	12575	1.01689
11	12751	1.08962
11	13000	0.804148
11	13216	0.963104
11	13724	1.04208
11	14306	0.838371
11	14587	1.07108
11	14789	1.11086
11	15057	1.10044
11	15299	0.957657
11	15623	1.13998
11	15796	0.98846
11	16191	0.885383
11	16819	1.05212
11	17119	0.781024
11	17437	0.989108
11	17607	1.02949
11	17972	0.992683
11	18276	1.0545
11	18491	1.00317
11	18965	1.06023
11	19201	1.01862
11	19467	0.910005
11	19651	0.894962
11	20452	1.06176
11	20767	1.12191
11	21095	0.694244
11	21420	0.877576
11	21749	0.964933
11	22087	0.896405
11	22308	0.701754
11	22571	1.23693
11	22875	0.980473
11	23317	0.805235
11	23780	1.04918
11	24049	1.04681
11	24252	1.08771
11	24444	0.895542
11	24644	0.939984
11	24846	1.0086
11	25217	1.08363
11	25479	0.712409
11	25943	0.955676
11	26294	0.908758
11	26681	0.894443
11	26928	0.952533
11	27176	0.71874
11	27409	0.783869
11	27666	1.00974
11	27990	0.889924
11	28193	0.976733
11	28365	0.983556
11	28577	0.897545
11	28856	0.827997
11	29038	0.960906
11	29565	0.925351
11	29759	1.06759
11	29928	1.06739
11	30147	0.973689
11	30324	1.01389
11	30671	0.878728
11	30936	1.01336
11	31318	0.977709
11	31670	0.668423
11	31841	0.979527
11	32240	1.038
11	32408	0.833445
11	32813	0.985094
11	33072	1.02825
11	33251	0.852831
11	33573	0.753138
11	33945	0.627807
11	34336	1.02832
11	34746	1.0516
11	35017	1.14494
11	35305	0.933716
11	35854	1.01939
11	36179	0.708822
11	36382	1.05756
11	36678	1.07503
11	36922	1.02966
11	37120	0.892184
11	37448	1.0367
11	37646	0.982456
11	37917	1.05254
11	38092	0.907627
11	38457	0.784405
11	38926	0.921158
11	39244	0.939715
11	39596	1.08713
11	39961	0.759712
11	40208	1.04483
11	40393	1.06229
11	40605	0.890827
11	40932	0.906306
11	41337	1.21191
11	41688	1.04591
11	42165	1.15213
11	42555	1.2727
11	42927	1.146
11	43206	0.982604
11	43394	0.963434
11	43576	1.07552
11	43822	1.06086
11	44018	1.01216
11	44278	1.00292
11	44608	1.0092
11	44924	1.07015
11	45165	1.65884
11	45361	0.851222
11	45662	1.03161
11	45929	1.00759
11	46110	1.06182
11	46308	1.08728
11	46600	1.08719
11	46830	1.0227
11	47182	0.85188
11	47448	1.21486
11	47749	1.00925
11	48157	1.18434
11	48352	0.879536
11	48628	0.987008
11	48935	1.11683
11	49140	1.01643
11	49445	0.916162
11	49707	0.874908
11	50007	0.898781
11	50412	1.0951
11	50749	1.04948
11	50917	1.1049
11	51240	0.87634
11	51432	0.98403
11	51603	1.03977
11	51829	1.0331
11	52142	1.15443
11	52393	1.00103
11	52601	1.00029
11	52798	0.97509
11	53026	0.859751
11	53232	1.00237
11	53467	1.01402
11	53689	1.00171
11	53960	1.08042
11	54316	1.16892
11	54855	1.05432
11	55230	0.75234
11	55586	1.13299
11	55926	0.677463
11	56165	0.909503
11	56698	0.990338
11	57040	0.93284
11	57216	1.22168
11	57385	1.01275
11	57659	0.838066
11	57902	1.2942
11	58164	0.859953
11	58462	1.05119
11	58809	1.01776
11	59053	0.887631
11	59262	0.985417
11	59469	0.844601
11	59958	1.02916
11	60387	0.894049
11	60573	1.15805
11	60827	1.02522
11	61146	1.07903
11	61379	0.75826
11	61638	0.961229
11	62046	0.953505
11	62393	0.871544
11	62662	0.817165
11	62899	1.13031
11	63155	1.00127
11	63413	1.25252
11	63606	1.04031
11	64398	1.09802
11	64758	1.14171
11	65172	1.00093
11	65545	1.02036
11	65766	1.16017
11	66008	1.28163
11	66188	1.24251
11	66411	0.984725
11	66621	0.997804
11	66916	1.10794
11	67249	0.959005
11	67627	1.05971
11	67984	0.87813
11	68157	0.991975
11	68662	0.799682
11	68906	0.962748
11	69357	0.951803
11	69859	1.04471
11	70297	1.26018
11	70836	0.851856
11	71268	0.963599
11	71547	0.997534
11	71938	1.1661
11	72226	0.88179
11	72460	0.946849
11	72784	1.0235
11	72993	2.5798
11	73222	1.05458
11	73420	1.35536
11	73762	1.04259
11	74064	1.03034
11	74243	0.761498
11	74439	1.10216
11	74775	0.96753
11	75042	0.94634
11	75436	0.761601
11	75768	0.952006
11	75988	1.05147
11	76230	0.986354
11	76570	0.751436
11	76783	0.982835
11	77027	0.801386
11	77355	0.774528
11	77708	0.930334
11	78116	1.0061
11	78308	0.994768
11	78637	1.04368
11	78869	0.952087
11	79047	0.686343
11	79400	0.759586
11	79620	0.756914
11	79895	0.95644
11	80235	0.88892
11	80417	0.975092
11	80717	1.01255
11	80979	1.20039
11	81400	1.11607
11	81640	0.872381
11	81836	1.06245
11	82176	1.11211
11	82541	0.920535
11	82901	0.775794
11	83150	0.9883
11	83330	1.06504
11	83555	1.12379
11	83726	1.13508
11	84153	1.01863
11	84381	0.958009
11	84554	1.11034
11	84853	0.931166
11	85309	1.07831
11	85597	1.02219
11	85794	0.823656
11	86322	1.00473
11	86488	1.01682
11	86857	1.02183
11	87315	0.971905
11	87512	0.956479
11	87774	1.0749
11	87974	1.01916
11	88144	1.10518
11	88329	1.06388
11	88561	1.01245
11	88730	1.12025
11	88972	1.05095
11	89165	1.09168
11	89437	1.01733
11	89615	1.0139
11	89881	0.970553
11	90151	1.16998
11	90441	1.02201
11	90740	0.967845
11	90934	0.911931
11	91263	0.976464
11	91482	0.720338
11	91924	1.15553
11	92095	1.01233
11	92289	0.960772
11	92470	0.994944
11	93060	1.00612
11	93240	1.05099
11	93478	0.985956
11	93742	1.03511
11	93974	1.09521
11	94155	0.999703
11	94394	0.936056
11	94664	1.10224
11	95075	1.0859
11	95341	1.13142
11	95626	1.11377
11	95929	0.98903
11	96119	1.08268
11	96484	0.831019
11	96904	1.14596
11	97114	0.966165
11	97353	1.03046
11	97784	1.12614
11	98235	1.05204
11	98585	1.03584
11	98986	1.04627
11	99260	0.838016
11	99595	0.969861
11	99886	0.945096
11	100219	1.11848
11	100414	1.08935
11	100599	1.16769
11	100769	1.05682
11	101196	0.989203
11	101382	0.807168
11	101575	1.02866
11	102058	0.905671
11	102229	0.876351
11	102452	0.984142
11	102625	1.28192
11	102931	0.610444
11	103109	1.11508
11	103354	0.932439
11	103578	1.09362
11	103767	1.1438
11	103947	1.13869
11	104240	0.956828
11	104491	0.976855
11	104915	0.877324
11	105286	0.99658
11	105532	1.08988
11	105743	1.337
11	106001	1.04857
11	106170	1.00796
11	106368	1.19468
11	106747	1.00021
11	107267	0.96013
11	107601	1.08916
11	108009	1.00405
11	108387	1.05562
11	108912	0.920696
11	109257	0.973166
11	109466	0.904303
11	109643	1.02862
11	109819	0.852503
11	110134	0.767253
11	110387	1.22565
11	110559	1.10371
11	110878	1.03497
11	111098	0.961655
11	111519	0.963847
11	111745	0.922835
11	111932	0.778531
11	112149	0.774043
11	112384	0.904748
11	112853	0.790459
11	113197	1.00653
11	113547	0.947553
11	113758	0.701675
11	114077	0.789108
11	114325	1.04429
11	114741	1.01298
11	114918	0.981728
11	115138	1.12277
11	115340	0.844038
11	115826	1.03516
11	116022	1.04354
11	116576	1.04117
11	116785	0.977125
11	117127	0.979651
11	117681	1.0081
11	117980	0.890171
11	118354	0.750068
11	118566	0.951415
11	118739	0.933954
11	118961	1.00814
11	119342	1.00538
11	119579	1.11148
11	119787	0.973793
11	120057	0.725559
11	120586	0.854259
11	120839	0.889305
11	121093	0.902765
11	121302	0.685707
11	121535	0.702392
11	121702	0.98042
11	121980	0.926838
11	122199	0.797579
11	122676	1.0185
11	122883	1.01865
11	123254	1.06896
11	123444	1.29762
11	123790	1.01174
11	124027	0.98333
11	124293	0.974826
11	124582	0.922011
11	124984	1.02276
11	125385	0.841561
11	125745	0.88864
11	126164	0.838848
11	126425	1.06036
11	126619	1.09818
11	127025	1.05799
11	127459	1.07623
11	127695	1.09678
11	128061	1.07468
11	128347	1.0659
11	128737	1.00568
11	128935	1.11452
11	129133	0.997935
11	129541	0.962306
11	129781	0.878776
11	130019	1.03121
11	130538	1.04895
11	130853	0.813188
11	131085	1.04541
11	131309	0.833481
11	131518	0.645513
11	131720	0.791892
11	132123	0.946543
11	132493	0.857335
11	132695	1.00231
11	132967	0.705614
11	133335	0.865243
11	133529	1.15557
11	133746	1.08655
11	134011	0.819805
11	134523	1.00484
11	134837	1.08923
11	135345	0.951205
11	135691	1.10742
11	135868	1.09746
11	136257	0.986482
11	136579	0.90587
11	137037	0.937639
11	137363	0.905891
11	137996	1.08327
11	138355	1.10504
11	138804	0.96264
11	139068	0.933263
11	139550	1.00986
11	139740	1.18
11	140067	1.06305
11	140244	1.18688
11	140475	0.7787
11	140699	0.871893
11	140959	0.899984
11	141174	0.793375
11	141511	0.905019
11	141713	0.76142
11	142070	0.794843
11	142447	1.11899
11	142817	1.21209
11	143123	1.05693
11	143481	1.34377
11	143734	1.07324
11	144117	1.10607
11	144291	1.08757
11	144649	0.79565
11	145088	0.89166
11	145463	0.623332
11	145915	1.12667
11	146241	1.17124
11	146495	0.91995
11	146699	1.0916
11	146995	1.09299
11	147260	0.957089
11	147517	0.973723
11	147823	1.06027
11	148359	1.26664
11	148640	1.00473
11	148806	1.28621
11	149129	0.738558
11	149349	1.13751
11	149645	0.848781
11	149878	1.23947
11	150069	0.857488
11	150251	1.35379
11	150453	1.21251
11	150704	0.979227
11	150985	0.982295
11	151289	1.05901
11	151622	1.08817
11	151899	0.958836
11	152155	1.14989
11	152323	0.685127
11	152619	1.05295
11	152856	1.2007
11	153052	0.863408
11	153271	0.934324
11	153468	2.50742
11	153749	0.81909
11	153982	1.15679
11	154163	1.23526
11	154433	1.10162
11	154643	0.945392
11	154856	1.07257
11	155355	1.21989
11	155655	0.965536
11	155938	1.11512
11	156225	1.00356
11	156413	1.13212
11	156804	0.84205
11	157032	0.960371
11	157357	0.944671
11	157807	1.18473
11	158121	0.993876
11	158289	1.08996
11	158503	1.02607
11	158794	1.05562
11	159044	1.17118
11	159341	1.01041
11	159605	0.896488
11	159838	1.12188
11	160276	0.829659
11	160629	1.10254
11	161091	1.11131
11	161416	1.14415
11	161731	1.0907
11	161973	0.961362
11	162203	1.10128
11	162406	1.1102
11	162581	1.14371
11	162773	1.06581
11	163242	1.04368
11	163639	1.06088
11	164100	1.05036
11	164474	0.955375
11	164647	0.71242
11	164814	1.02846
11	165071	0.943192
11	165241	0.837732
11	165469	1.06024
11	165637	1.16624
11	166012	1.08681
11	166267	0.84552
11	166568	1.07054
11	167128	1.03927
11	167575	1.03831
11	167986	0.875088
11	168257	0.926076
11	168578	1.31037
11	168876	0.898956
11	169217	0.82806
11	169648	1.09054
11	169870	0.777376
11	170069	0.958654
11	170273	1.01122
11	170541	1.06954
11	170786	0.872048
11	171090	0.913042
11	171565	0.921003
11	171773	1.05761
11	171943	0.896944
11	172454	0.810153
11	172722	0.884683
11	173050	0.90053
11	173282	0.926702
11	173473	0.747609
11	173733	1.05748
11	174106	0.922778
11	174297	0.991103
11	174682	0.963356
11	175013	1.16987
11	175398	1.08211
11	175571	0.932793
11	175957	0.964348
11	176222	0.942653
11	176542	1.09241
11	176787	0.970823
11	177239	0.901036
11	177661	1.03662
11	177942	0.799873
11	178167	1.16541
11	178430	0.730256
11	178695	0.908479
11	178883	1.03481
11	179113	1.03318
11	179491	1.06116
11	179660	0.974657
11	179976	1.04178
11	180261	0.784221
11	180477	1.01456
11	180903	0.88571
11	181185	0.760884
11	181438	1.07447
11	181708	1.01573
11	182239	1.0295
11	182507	0.97038
11	182778	1.03365
11	183127	1.06426
11	183295	0.854567
11	183589	1.17028
11	183811	0.931642
11	184150	1.0156
11	184472	0.712918
11	184694	1.0181
11	185011	0.822077
11	185702	0.974994
11	186001	0.989587
11	186462	0.970825
11	186750	0.988075
11	187025	0.847973
11	187294	0.840991
11	187509	0.953537
11	187936	0.766701
11	188335	1.26064
11	188545	0.847383
11	188712	0.988827
11	189121	0.901319
11	189454	0.966612
11	189627	0.925777
11	190010	0.902007
11	190416	0.961662
11	190709	1.15627
11	190884	1.10398
11	191177	1.04386
11	191485	0.894292
11	191768	1.04503
11	192059	1.03175
11	192233	1.1643
11	192446	1.04258
11	192796	1.0897
11	193110	0.722631
11	193278	0.99822
11	193633	1.07623
11	193828	0.865021
11	194006	1.09114
11	194264	0.759157
11	194562	1.00168
11	194759	0.96885
11	195181	1.10831
11	195592	0.791107
11	195801	0.753188
11	195984	0.925819
11	196244	1.09143
11	196715	1.01681
11	196883	0.789274
11	197175	0.89503
11	197494	0.976516
11	197743	0.819842
11	198107	0.75338
11	198464	0.90834
11	198631	0.750982
11	199105	1.07256
11	199360	1.09658
11	199697	0.989404
11	199900	1.10504
11	200158	1.003
11	200368	1.14651
11	200776	0.953863
11	201020	1.05124
11	201270	1.09308
11	201532	1.09504
11	201967	1.07389
11	202267	1.10763
11	202739	0.808433
11	203120	0.710197
11	203309	0.759092
11	203744	0.965366
11	203991	1.04918
11	204220	0.83086
11	204447	1.02112
11	204653	1.09094
11	204824	0.857862
11	205171	0.968694
11	205604	0.960452
11	205834	1.0946
11	206048	1.14967
11	206253	1.05551
11	206562	0.992879
11	206843	0.911377
11	207020	1.04858
11	207235	0.850591
11	207590	0.815216
11	207817	1.02073
11	208302	0.45062
11	208518	1.06529
11	209028	0.853623
11	209204	1.0011
11	209654	1.02716
11	210076	1.0055
11	210357	0.924187
11	210543	0.92454
11	210879	1.02092
11	211212	1.00843
11	211528	0.884423
11	211702	1.20194
11	211877	1.06955
11	212395	1.11868
11	212751	1.11218
11	212944	1.07309
11	213175	0.960007
11	213353	1.01937
11	213750	0.806481
11	213952	0.966905
11	214238	1.03773
11	214457	0.918749
11	214755	0.965588
11	215021	1.03854
11	215200	0.83332
11	215412	1.15951
11	215689	1.0777
11	215943	0.885945
11	216214	1.0453
11	216465	0.97222
11	216705	1.21063
11	216928	0.790204
11	217255	0.994054
11	217622	1.02983
11	217793	1.09037
11	218300	1.10053
11	218721	1.03511
11	219003	0.722067
11	219305	0.804675
11	219517	1.36636
11	219773	1.09384
11	219942	1.03296
11	220323	1.12481
11	220544	1.00528
11	220825	0.94966
11	221096	1.05468
11	221341	1.12777
11	221530	1.02469
11	221774	0.979962
11	222024	1.04978
11	222236	0.896997
11	222594	0.986953
11	222849	1.03808
11	223032	0.912314
11	223198	1.04506
11	223596	1.12952
11	224129	1.01559
11	224315	1.13582
[truncated: 11,356,596 more chars]
