# Supplementary material for: Replication Stress-Induced Chromosome Breakage Is Correlated with Replication Fork Progression and Is Preceded by Single-Stranded DNA Formation
Source: G3 (Bethesda). 2011 Oct 1;1(5):327–35. doi: 10.1534/g3.111.000554 (PMC3276152; doi:10.1534/g3.111.000554)
Supplement: Supporting Information [file supp_1.5.327_TableS1.txt]

mec1_breaks_R1hr_exp1			mec1_breaks_R1hr_exp2			rad53-checked origins		rad53-unchecked origins	
Chromosome	Coordinate (kb)	Ratio End-label (R 1hr/G1)	Chromosome	Coordinate (kb)	Ratio End-label (R 1hr/G1)	Chromosome	Coordinate (kb)	Chromosome	Coordinate (kb)
1	12.26	1.07911	1	25.44	2.2996	1	74.33	1	147.5
1	25.44	2.38467	1	31.562	1.21456	1	124	2	63.67
1	31.356	1.32224	1	42.707	1.24142	1	160.33	2	234
1	42.536	1.33311	1	74.631	1.11913	1	196.67	2	407.33
1	118.427	1.04335	1	80.719	1.30439	2	2	2	487
1	125.477	1.0871	1	118.191	1.15792	2	37	2	623.33
1	134.788	1.30782	1	127.537	1.35478	2	94	3	40.33
1	137.425	1.31417	1	137.02	1.3588	2	144	3	73.67
1	139.056	1.31036	1	186.701	1.78054	2	169.33	3	108.33
1	156.639	1.06499	1	193.639	1.26259	2	252.67	3	131.33
1	177.57	1.14144	1	196.783	1.30136	2	324.67	3	167
1	183.02	1.4766	1	203.431	1.20738	2	388.67	3	223.5
1	188.358	1.57529	1	207.657	1.46385	2	517.33	4	329
1	196.783	1.16743	2	27.251	1.13637	2	539	4	408
1	203.431	1.16377	2	50.689	1.53452	2	594	4	434.67
1	207.657	1.90666	2	75.871	1.82556	2	704	4	463.5
1	229.175	1.03064	2	80.803	2.23955	2	720.67	4	484
2	27.643	1.26046	2	93.774	1.27832	2	742.67	4	552
2	35.596	1.08839	2	144.071	1.34492	2	757.33	4	912.67
2	39.229	1.02835	2	171.171	1.20269	2	774	4	1167
2	42.013	1.13751	2	175.624	1.27	2	792	5	60.67
2	50.126	1.45047	2	186.922	1.11936	3	12.67	5	93.67
2	55.932	1.22414	2	196.055	1.12552	3	195	5	145
2	69.152	1.21628	2	197.234	1.12815	3	206	5	172.33
2	75.177	1.26884	2	199.79	1.16625	3	272	5	317
2	80.411	1.48494	2	207.368	1.36161	3	294.5	5	354
2	93.774	1.26272	2	219.717	1.44878	4	16	5	438.33
2	143.75	1.20537	2	229.319	1.21383	4	47.33	5	499.67
2	170.406	1.07007	2	275.17	2.32924	4	85	6	119
2	172.69	1.07057	2	283.733	1.50935	4	123	6	136
2	187.489	1.25328	2	328.613	1.496	4	158.5	6	167.33
2	197.543	1.31741	2	334.842	1.37517	4	254	6	200
2	208.028	1.12131	2	387.056	1.29817	4	317.5	7	203
2	211.681	1.21821	2	388.657	1.30305	4	640	7	285
2	219.717	1.39254	2	389.467	1.30332	4	703.33	7	390
2	226.904	1.77673	2	396.731	1.1722	4	720.67	7	484.67
2	273.397	1.6289	2	402.64	1.22659	4	753	7	507
2	283.941	1.11736	2	413.111	1.36629	4	806.67	7	577
2	327.898	1.10979	2	418.151	2.10065	4	1058	7	715.33
2	388.339	1.20768	2	423.424	1.74628	4	1110	7	778
2	399.862	1.30691	2	480.585	1.19122	4	1241	7	833.33
2	403.03	1.30144	2	492.801	1.72477	4	1276.33	7	889
2	418.39	1.48095	2	499.159	1.58767	4	1303.67	8	63.33
2	428.581	1.26842	2	517.599	1.12578	4	1352.33	8	115.33
2	464.286	1.06709	2	539.898	1.12105	4	1381.5	8	132.33
2	473.877	1.07252	2	591.687	1.29184	4	1403.67	8	296.67
2	480.585	1.09667	2	609.705	1.37891	4	1446.33	8	446.33
2	492.801	1.14695	2	629.357	1.20248	4	1463	9	106.33
2	499.356	1.11198	2	638.807	1.98121	4	1487	9	246
2	591.071	1.21847	2	644.172	1.32635	4	1503	9	342.33
2	609.452	1.21016	2	648.976	1.11767	4	1521.5	9	355.67
2	611.367	1.18632	2	705.648	1.30656	5	7.5	9	410
2	616.363	1.07134	2	741.074	1.11344	5	213	10	205
2	621.744	1.04288	2	757.467	1.30127	5	256.67	10	228
2	629.753	1.15796	2	773.863	1.25986	5	276.67	10	376.33
2	634.301	1.24262	2	792.638	1.52074	5	408	10	418
2	637.475	1.21521	2	795.582	1.45429	5	520.5	10	441.67
2	705.976	1.10225	2	802.642	1.53347	5	549.33	10	541
2	720.756	1.09668	3	4.745	1.62014	6	4.33	10	611.67
2	741.575	1.18622	3	16.524	1.48769	6	68.33	11	55
2	757.194	1.41176	3	23.709	1.18653	6	99	11	303.33
2	773.671	1.2791	3	26.254	1.30713	6	216.33	11	329.5
2	792.167	1.67841	3	47.799	1.20199	6	257	11	448.5
2	794.923	1.57981	3	52.841	1.30164	7	8	12	92.33
2	802.642	1.56192	3	62.445	1.30806	7	64.67	12	140
3	14.441	1.62172	3	95.072	1.3186	7	112.33	12	156.5
3	19.974	1.24013	3	119.592	1.96461	7	164.33	12	230.33
3	28.596	1.36165	3	125.169	1.16316	7	187.67	12	373.67
3	47.272	1.31825	3	134.759	1.36179	7	241	12	413.67
3	54.741	1.08743	3	140.805	1.21773	7	351.5	12	512.67
3	62.445	1.34964	3	145.033	1.53926	7	658.33	12	604
3	82.302	1.08094	3	157.828	1.34704	7	918.67	12	659
3	90.763	1.38891	3	173.534	1.9213	7	978.33	12	745
3	95.636	1.21913	3	196.149	1.65386	7	1000	13	34
3	119.88	1.4592	3	198.107	1.64272	7	1064.33	13	136.67
3	134.429	1.18383	3	202.061	1.42219	7	1088.5	13	181.67
3	145.033	1.19405	3	208.231	1.23535	8	7	13	262.33
3	152.586	1.03184	3	240.366	2.01562	8	46	13	288.33
3	157.828	1.24148	3	275.857	1.19396	8	168.33	13	369
3	169.142	1.69465	3	295.919	1.72448	8	246	13	536.33
3	173.241	1.23682	3	306.294	1.29499	8	359.5	13	648.33
3	196.844	1.68752	4	17.46	1.29975	8	391.67	13	815
3	198.662	1.55517	4	47.713	1.36214	8	474.67	13	897
3	208.231	1.23884	4	85.969	1.28329	8	502	14	321.5
3	210.227	1.23754	4	89.545	1.30497	8	522	14	560.67
3	214.804	1.08735	4	117.362	1.12927	9	16	14	609.33
3	217.736	1.05606	4	130.953	1.64593	9	33.67	14	635.67
3	239.367	1.36309	4	135.423	1.37355	9	74.67	15	35
3	272.796	1.27407	4	144.059	1.11476	9	136	15	115.67
3	295.118	1.76518	4	206.385	1.19562	9	174.67	15	166.33
3	306.294	2.00577	4	219.246	1.50991	9	190.5	15	227
3	307.095	2.00424	4	254.982	1.51517	9	207	15	279
3	314.164	1.31211	4	316.214	1.28841	9	309.33	15	310
4	37.789	1.07405	4	338.013	2.17638	10	15.5	15	339
4	47.335	1.26898	4	343.538	1.69748	10	24	15	438
4	85.809	1.15711	4	350.911	1.21712	10	66.33	15	463.5
4	117.124	1.03876	4	399.474	1.27141	10	114	15	908
4	130.953	1.11822	4	415.58	1.81506	10	161.33	15	1052.67
4	133.44	1.05202	4	446.718	1.65329	10	300	16	73
4	135.991	1.10361	4	455.396	1.15464	10	337	16	289.33
4	219.081	1.08129	4	470.341	1.32326	10	457	16	418
4	236.642	1.07419	4	474.627	1.50051	10	654	16	512
4	254.581	1.20712	4	487.653	1.48777	10	686	16	633.67
4	319.183	1.3082	4	493.788	1.48685	10	712.67	16	779
4	325.006	1.08425	4	510.942	1.57209	10	729	16	842
4	338.013	1.56513	4	519.631	2.13818	10	742		
4	342.912	1.10524	4	538.183	1.53249	11	14.67		
4	400.629	1.31927	4	565.875	1.21374	11	97.67		
4	414.55	1.38018	4	571.936	2.0754	11	113.67		
4	422.47	1.06033	4	580.827	1.23266	11	152		
4	428.859	1.20124	4	582.632	1.24656	11	196.5
4	446.043	1.16891	4	638.387	1.15428	11	257.33
4	449.455	1.19686	4	640.743	1.19672	11	388
4	456.654	1.19939	4	642.304	1.18996	11	417.67
4	475.526	1.40477	4	645.494	1.24338	11	515
4	483.069	1.05542	4	701.99	1.30206	11	530
4	487.419	1.21092	4	707.012	1.11825	11	582.33
4	494.42	1.14591	4	757.047	2.19797	11	613
4	510.942	1.18281	4	890.142	1.45386	11	643
4	519.631	4.22343	4	899	1.58521	12	9.5
4	538.183	1.35713	4	924.628	1.88154	12	31.67
4	545.347	1.23014	4	930.416	1.62146	12	53
4	566.168	1.19468	4	934.136	1.46971	12	77.33
4	570.63	1.29297	4	987.553	2.37438	12	243.5
4	572.419	1.32608	4	1001.71	1.21165	12	289.33
4	583.902	1.03549	4	1008.29	1.22606	12	344.5
4	640.158	1.15963	4	1025.8	2.04372	12	449.5
4	651.489	3.97787	4	1034.15	1.64548	12	623
4	702.223	1.08466	4	1051.85	1.21186	12	730.33
4	753.626	1.27836	4	1064.42	1.42811	12	792.33
4	757.402	1.56178	4	1067.18	1.3555	12	821.67
4	802.874	1.30705	4	1068.95	1.36392	12	888.33
4	877.777	1.70839	4	1111.27	1.31569	12	929.33
4	891.419	1.06275	4	1145.97	1.56976	12	946.67
4	898.78	1.50832	4	1177.87	2.26273	12	1006.67
4	924.429	1.32408	4	1182.26	2.06817	12	1024
4	929.849	1.12122	4	1185.81	1.81067	12	1067
4	987.553	4.32844	4	1276.46	1.19007	13	5
4	1008.08	1.17855	4	1306.66	2.02035	13	94
4	1014.15	1.03844	4	1312.6	1.29789	13	159
4	1023.86	1.52047	4	1349.41	1.14132	13	225.5
4	1034.5	1.15398	4	1356.68	1.53386	13	432
4	1052.11	1.04975	4	1364.86	1.45466	13	467
4	1110.78	1.1991	4	1380.04	1.2346	13	504.33
4	1145.97	1.52986	4	1389.4	1.11714	13	555
4	1176.24	1.58553	4	1404.5	1.36384	13	573.5
4	1180.88	1.30301	4	1448.41	1.24547	13	612
4	1187.56	1.23838	4	1464.65	1.43492	13	635.33
4	1212.6	1.41097	4	1487.12	1.37227	13	689.33
4	1240.06	1.03413	4	1504.71	1.27189	13	759.67
4	1275.97	1.18636	5	11.57	1.37321	13	772.5
4	1302.79	1.03182	5	45.027	1.33845	13	878
4	1307.4	1.25489	5	66.546	1.73169	13	918.67
4	1356.21	1.14034	5	79.841	1.29693	14	8.5
4	1379.73	1.20622	5	107.867	2.11179	14	27.5
4	1404.17	1.18034	5	129.496	1.18545	14	61.67
4	1447.8	1.31863	5	133.664	1.29003	14	127
4	1455.84	1.04028	5	156.493	1.61535	14	169.67
4	1462.34	1.39347	5	163.03	1.42684	14	196
4	1479.95	1.0906	5	187.048	1.93631	14	249.33
4	1487.34	1.43891	5	200.89	1.1447	14	279.67
4	1503.76	1.30765	5	208.547	1.13112	14	354
4	1525.15	2.20669	5	217.557	1.22053	14	412
5	10.901	1.44329	5	222.198	1.18508	14	450.33
5	21.439	1.12877	5	278.938	1.24723	14	499
5	46.204	1.12381	5	291.019	1.39965	14	545.5
5	49.225	1.14247	5	307.962	1.13977	14	577
5	53.283	1.10761	5	324.27	1.60959	14	691
5	65.849	1.57591	5	341.066	1.4869	14	713.33
5	80.475	1.21698	5	367.684	1.9454	14	739.33
5	104.486	1.466	5	371.988	1.78792	14	763
5	109.913	1.54819	5	398.352	1.13959	15	9.5
5	115.068	1.07651	5	414.605	1.40135	15	20.67
5	134.487	1.27802	5	416.351	1.42621	15	73
5	151.302	1.16202	5	427.731	1.33903	15	84.67
5	157.497	1.33225	5	433.115	1.18939	15	354.33
5	164.533	1.3895	5	434.413	1.19509	15	497.67
5	178.406	1.12884	5	443.312	1.20167	15	566.67
5	185.415	1.33574	5	451.256	1.26017	15	601.67
5	208.751	1.06478	5	453.451	1.18652	15	618
5	250.429	1.076	5	485.656	1.1202	15	657
5	266.513	1.0507	5	492.693	1.60847	15	681
5	278.681	1.27847	5	507.652	1.56717	15	730
5	289.805	1.08667	5	515.174	1.41808	15	766.67
5	307.205	1.18489	5	549.449	1.23488	15	783.33
5	310.348	1.11492	5	554.422	1.13866	15	857
5	324.458	1.17436	6	12.136	2.26258	15	874
5	341.253	1.17927	6	20.129	1.50597	15	981.33
5	345.176	1.09587	6	33.121	1.59491	15	1087
5	347.712	1.08518	6	69.195	1.3877	16	43
5	358.578	1.16837	6	111.264	1.1887	16	90.67
5	365.647	1.25394	6	121.363	1.15965	16	117.33
5	371.988	1.13089	6	126.277	1.21404	16	162
5	398.352	1.08153	6	145.199	1.67357	16	190.67
5	400.468	1.0552	6	150.282	1.43021	16	210
5	402.008	1.05467	6	178.981	1.62592	16	260.67
5	415.177	1.05493	6	187.159	1.12169	16	316.67
5	427.731	1.23813	6	189.445	1.13018	16	332
5	435.106	1.7536	6	211.402	1.38888	16	385
5	449.317	2.35348	6	219.027	1.80423	16	457
5	488.861	1.14057	6	257.681	1.60657	16	477
5	492.693	3.98519	7	8.83	1.39163	16	564
5	505.532	1.04423	7	25.052	1.22757	16	585
5	507.022	1.04268	7	64.847	1.23696	16	685
5	549.449	1.23309	7	70.739	1.52393	16	696
6	4.238	4.22578	7	110.792	1.19104	16	749
6	12.136	2.3923	7	118.036	1.36	16	820
6	19.942	1.7326	7	154.15	1.1721	16	882
6	24.914	1.28889	7	171.823	1.63988	16	932.33
6	32.781	1.50205	7	173.596	1.64885	16	944.5
6	37.805	1.06174	7	176.217	1.69509		
6	68.88	1.29612	7	189.141	1.15		
6	103.518	1.03712	7	192.943	1.14989		
6	109.358	1.20536	7	208.917	1.27423		
6	113.156	1.28321	7	212.764	1.35258		
6	121.193	1.13754	7	293.465	1.83325		
6	126.456	1.11954	7	297.246	1.96803		
6	129.894	1.1295	7	354.517	1.29271		
6	134.294	1.20109	7	358.626	1.44907		
6	143.872	1.2571	7	396.268	1.3428		
6	153.664	1.21996	7	405.427	1.34207		
6	157.611	1.29073	7	408.97	1.22595		
6	176.524	1.27944	7	425.565	1.56929
6	178.981	1.30235	7	431.037	1.48916
6	189.866	1.36938	7	473.259	1.32049
6	206.305	1.15705	7	494.245	1.38925
6	211.12	1.27974	7	522.686	2.06775
6	217.746	1.45905	7	558.468	1.20314
6	257.096	1.75095	7	567.754	1.24916
6	268.098	1.19844	7	585.755	2.19229
7	8.83	1.73815	7	592.173	1.25698
7	12.581	1.13054	7	661.843	1.28396
7	17.439	1.35889	7	668.922	1.35427
7	24.514	1.17274	7	707.189	1.16409
7	63.253	1.18803	7	722.911	1.56561
7	69.079	1.20438	7	728.576	1.45106
7	107.264	1.05931	7	789.154	1.93886
7	113.799	1.29591	7	823.302	1.6117
7	116.214	1.28146	7	842.184	1.3392
7	121.383	1.06195	7	847.894	1.73194
7	149.963	1.03112	7	853.901	1.4001
7	155.143	1.0429	7	865.525	1.12513
7	162.071	1.13884	7	873.416	1.48325
7	170.928	1.12251	7	900.834	2.30316
7	176.217	1.05929	7	909.956	1.31082
7	188.175	1.13268	7	917.399	1.12022
7	202.099	1.03499	7	922.874	1.2842
7	208.917	1.04145	7	971.361	1.16841
7	213.224	1.0321	7	981.31	1.48293
7	241.096	1.15692	7	998.49	1.20123
7	275.397	1.05339	7	1005.76	1.41
7	279.821	1.23159	7	1065.39	1.47555
7	288.176	1.0576	8	45.236	1.20631
7	292.979	1.22726	8	50.146	1.15308
7	297.556	1.21254	8	72.641	1.72642
7	319.371	1.12169	8	103.517	1.17363
7	347.755	1.10245	8	108.042	1.23356
7	352.052	1.08387	8	140.505	1.8956
7	360.087	1.02956	8	146.715	1.60006
7	362.903	1.05264	8	161.945	1.23181
7	365.305	1.13211	8	170.327	1.29485
7	380.001	1.05378	8	174.515	1.18312
7	395.327	1.13741	8	250.53	1.46049
7	404.962	2.31044	8	284.328	1.35471
7	409.98	1.13309	8	310.626	2.18567
7	416.939	1.11112	8	363.473	1.55997
7	425.247	1.18195	8	386.263	1.15815
7	430.812	1.08741	8	393.885	1.21895
7	475.844	1.47046	8	398.75	1.38342
7	493.865	1.20344	8	431.597	1.34869
7	502.569	1.13687	8	436.693	1.31622
7	516.946	1.16242	8	457.607	2.27068
7	522.317	1.22914	8	474.874	1.39075
7	541.677	1.68075	8	503.343	1.39474
7	557.955	1.13989	8	520.746	1.15619
7	567.754	4.46197	8	526.314	1.68186
7	574.706	2.50625	8	548.706	2.19194
7	580.222	1.17334	9	20.841	1.55354
7	586.03	1.42135	9	32.659	1.24767
7	655.947	1.18518	9	65.17	1.2339
7	661.613	1.09967	9	75.448	1.24172
7	668.409	1.03392	9	80.588	1.56875
7	669.449	1.0311	9	85.579	1.36164
7	707.189	2.93891	9	96.26	1.22905
7	723.551	1.13396	9	112.558	1.46125
7	726.331	1.06965	9	115.32	1.52508
7	735.914	1.20753	9	120.122	1.52821
7	768.867	1.12319	9	176.044	1.11646
7	774.477	1.09921	9	201.048	1.37549
7	778.24	1.0738	9	223.568	1.64439
7	784.751	1.18062	9	228.953	1.96715
7	788.593	1.25456	9	237.605	1.27115
7	794.37	1.11982	9	241.956	1.12897
7	823.302	3.47147	9	243.201	1.13197
7	826.731	1.17851	9	252.049	1.2825
7	846.368	1.54202	9	257.205	1.45012
7	865.111	1.05651	9	303.886	1.17346
7	873.735	1.39083	9	315.364	1.3407
7	882.8	1.17658	9	319.992	1.51813
7	900.834	1.55893	9	328.611	1.16039
7	911.118	1.03543	9	367.293	1.75481
7	918.703	1.02788	9	371.396	1.92894
7	922.874	1.03168	9	393.074	2.29536
7	980.302	1.0706	9	397.126	1.24688
7	999.218	1.10259	9	422.709	1.75214
7	1063.62	1.47058	9	431.701	1.90766
7	1067.56	1.41707	10	23.036	1.5135
7	1072.5	1.1806	10	73.28	1.5232
8	4.944	3.83829	10	81.094	1.28881
8	11.563	1.70524	10	113.052	1.29254
8	39.647	1.0703	10	114.706	1.29655
8	44.929	1.18799	10	117.57	1.42502
8	52.479	1.04005	10	168.286	1.57326
8	58.212	1.104	10	182.247	1.33975
8	64.515	1.1716	10	186.843	1.30025
8	73.04	1.18551	10	214.63	2.11532
8	85.529	1.46678	10	235.186	1.78738
8	106.963	1.22225	10	240.541	1.66524
8	119.985	1.14985	10	299.695	1.30334
8	128.601	1.11157	10	336.31	1.31414
8	139.955	1.63552	10	357.739	1.13888
8	146.715	1.19638	10	363.832	1.13834
8	245.24	1.04008	10	386.804	1.86107
8	283.497	1.33844	10	394.414	1.21901
8	310.133	1.33305	10	409.537	1.50623
8	358.192	1.14414	10	428.794	1.62715
8	364.021	1.10457	10	452.623	1.64473
8	380.946	1.03865	10	458.795	1.22597
8	387.563	1.05991	10	463.901	1.45193
8	391.581	1.12321	10	527.733	1.17546
8	440.333	1.25806	10	551.532	2.33348
8	445.074	1.19037	10	557.131	2.071
8	457.607	1.36453	10	597.265	1.26965
8	462.505	1.13493	10	602.037	1.37173
8	463.612	1.13179	10	627.699	2.23294
8	474.874	1.27402	10	657.102	1.44332
8	503.591	1.28015	10	665.013	1.17945
8	520.746	1.13161	10	672.489	1.45199
8	526.314	1.8476	10	697.579	2.25372
8	549.635	3.38357	10	711.268	1.6604
9	20.841	1.58301	11	16.382	1.19339
9	32.481	1.40188	11	43.206	1.51078
9	66.754	1.05896	11	63.606	1.63493
9	69.535	1.0987	11	71.547	1.56344
9	79.323	1.28024	11	106.17	1.194
9	80.414	1.27669	11	112.853	1.23439
9	97.491	1.19316	11	148.64	1.16124
9	106.967	1.16104	11	162.203	1.70855
9	110.435	1.10889	11	198.464	1.14999
9	175.452	1.051	11	204.22	1.13561
9	197.846	1.47984	11	209.204	1.11964
9	205.193	3.40638	11	214.238	1.12156
9	220.81	1.35062	11	222.594	1.76359
9	222.151	1.35277	11	265.044	1.6055
9	228.702	1.33503	11	289.605	1.55436
9	237.772	1.13487	11	312.362	1.54756
9	242.196	1.11018	11	319.762	1.21945
9	244.609	1.13352	11	335.157	1.93291
9	253.178	1.11832	11	344.352	1.68976
9	302.731	1.07188	11	393.02	1.45517
9	307.562	1.03852	11	395.806	1.49862
9	321.14	1.14034	11	410.858	1.16213
9	323.858	1.24645	11	422.294	1.61672
9	330.433	1.10168	11	425.667	1.50736
9	344.013	1.3209	11	427.821	1.44687
9	348.835	1.2279	11	437.323	1.6586
9	367.293	1.23625	11	459.949	1.17791
9	371.838	1.17029	11	463.909	1.26545
9	393.074	1.96517	11	471.835	1.9554
9	397.937	1.22582	11	509.464	1.19449
9	401.679	1.28812	11	522.105	1.26507
9	421.009	1.23218	11	531.24	1.20863
9	434.327	2.49833	11	537.42	1.19773
9	438.225	2.21498	11	583.987	1.24949
10	22.588	1.62083	11	616.359	1.47068
10	63.58	1.3688	11	622.215	1.38005
10	72.697	1.1478	11	632.671	1.25014
10	113.052	1.25868	11	642.528	1.39464
10	117.012	1.04359	11	646.706	1.20204
10	159.297	1.10855	11	663.76	1.36963
10	166.702	1.09122	12	33.187	1.45391
10	168.921	1.09841	12	52.883	1.26662
10	183.436	1.16769	12	70.957	1.33675
10	189.124	1.23931	12	78.242	1.30953
10	203.461	2.40852	12	97.231	1.64247
10	214.63	1.58843	12	99.821	1.65152
10	221.741	1.13362	12	105.653	1.47758
10	229.099	1.06373	12	128.368	1.21239
10	234.107	1.20687	12	146.557	1.16705
10	299.335	1.12613	12	163.493	1.63298
10	336.483	1.22998	12	170.167	1.66784
10	356.897	1.05414	12	213.356	1.2941
10	366.191	1.25711	12	221.003	1.40071
10	386.577	1.36063	12	238.973	1.48858
10	409.88	1.39379	12	247.33	2.2787
10	415.49	1.30645	12	255.885	1.33284
10	428.617	1.30361	12	289.502	1.3289
10	447.274	1.0427	12	356.915	1.41608
10	452.84	1.25579	12	385.4	1.87067
10	458.627	1.16276	12	387.804	1.94456
10	464.263	1.16594	12	401.767	1.28499
10	531.307	1.33832	12	419.154	1.13924
10	551.297	1.55823	12	423.905	1.68114
10	557.131	1.28718	12	429.284	1.72259
10	596.205	1.05903	12	450.304	1.57692
10	603.545	1.37589	12	460.561	3.33083
10	619.088	1.12759	12	500.592	1.14662
10	620.826	1.14468	12	525.894	1.96138
10	623.607	1.15623	12	530.932	1.76163
10	629.284	1.35005	12	579.522	1.32472
10	656.501	1.22018	12	582.773	1.38244
10	672.714	1.59031	12	615.389	1.68201
10	697.179	1.52603	12	624.442	1.26185
10	698.41	1.52998	12	629.992	1.70106
10	711.584	1.61422	12	649.553	1.16145
11	9.767	1.13947	12	664.384	1.57956
11	15.796	1.71578	12	665.354	1.57835
11	21.749	1.05907	12	666.77	1.57488
11	33.573	1.05219	12	674.906	1.66753
11	43.394	1.49193	12	721.189	1.18963
11	50.007	1.23662	12	754.61	2.29137
11	63.155	1.47816	12	759.807	2.27901
11	146.495	1.27093	12	782.494	1.10932
11	155.355	1.07581	12	791.224	1.14411
11	159.341	1.15064	12	799.416	2.0195
11	162.773	1.17133	12	823.64	1.32026
11	201.967	1.20745	12	889.979	1.49677
11	209.028	1.25843	12	894.326	1.31014
11	221.53	1.17701	12	928.859	1.28536
11	265.044	1.08149	12	933.082	1.38589
11	289.605	1.26509	12	976.785	1.69688
11	297.381	1.09689	12	1008.67	1.39622
11	313.669	1.11085	12	1016.89	1.20185
11	319.127	1.08137	12	1024.75	1.19164
11	326.677	1.20717	12	1065.02	1.52165
11	333.283	1.37848	13	18.82	1.28607
11	379.717	1.0554	13	41.4	1.44048
11	389.56	1.13498	13	44.359	1.60063
11	412.311	1.08254	13	45.597	1.60935
11	422.807	1.11012	13	50.096	1.58177
11	425.667	1.04309	13	101.978	1.40123
11	431.693	1.20859	13	104.906	1.50532
11	437.742	1.52334	13	110.994	1.28787
11	459.949	1.20812	13	122.121	1.19461
11	465.014	1.11943	13	126.05	1.19427
11	471.835	1.24355	13	143.787	1.39307
11	507.965	1.18423	13	149.051	1.8134
11	509.464	1.18757	13	172.886	1.28763
11	517.447	1.27682	13	190.085	1.45999
11	522.105	1.02594	13	192.32	1.47992
11	531.512	1.04084	13	250.62	1.39942
11	578.468	1.09269	13	273.992	1.21809
11	580.924	1.04334	13	294.114	1.44653
11	583.081	1.05153	13	299.927	1.81027
11	610.905	1.11448	13	379.77	1.70098
11	617.433	1.05815	13	385.033	1.48599
11	633.087	1.25327	13	438.022	1.38695
11	642.528	1.5918	13	470.513	1.36442
11	663.76	1.74206	13	508.3	1.32029
12	32.11	1.53411	13	526.599	1.15005
12	52.346	1.27901	13	543.021	1.30241
12	71.5	1.18695	13	547.522	1.38902
12	76.729	1.22978	13	556.662	1.40223
12	86.61	1.08427	13	561.481	1.35229
12	95.346	1.65789	13	565.321	1.38783
12	110.538	1.03322	13	601.6	1.12009
12	129.451	1.06005	13	616.611	1.25899
12	137.743	1.09184	13	621.114	1.14675
12	146.557	1.13874	13	635.765	1.36551
12	152.192	1.04776	13	640.93	1.34285
12	162.877	1.14235	13	660.261	2.00361
12	168.838	1.06518	13	664.854	1.82757
12	212.322	1.16297	13	691.287	1.24774
12	221.003	2.95636	13	763.159	1.32536
12	234.334	1.23432	13	798.869	1.45113
12	238.973	1.44004	13	801.701	1.44926
12	244.853	1.52437	13	828.813	1.80765
12	289.502	1.25304	13	833.045	1.87902
12	344.317	1.11065	13	840.178	1.41553
12	359.537	1.32108	13	846.983	1.14098
12	361.376	1.33511	13	879.399	1.16478
12	385.086	1.48317	13	883.844	1.17629
12	396.752	1.03482	13	887.005	1.11605
12	402.052	1.19705	13	909.282	1.92909
12	413.341	1.12152	13	919.733	1.69458
12	419.154	1.05393	14	14.037	2.19301
12	429.049	1.12106	14	27.414	1.59598
12	445.158	1.07052	14	62.552	1.34763
12	450.304	1.13519	14	83.646	1.22352
12	460.561	5.12157	14	89.954	1.15764
12	489.475	1.33807	14	95.869	1.59263
12	500.944	1.04138	14	128.032	1.14133
12	504.681	1.12781	14	170.382	1.27953
12	520.151	1.16291	14	196.221	1.20453
12	523.541	1.09987	14	250.125	1.1099
12	526.13	1.11017	14	274.535	1.14362
12	530.932	1.12403	14	287.418	1.62038
12	582.962	1.30962	14	305.366	1.31352
12	599.055	1.43401	14	310.161	1.2133
12	607.945	1.1007	14	313.227	1.24732
12	615.643	1.3299	14	336.206	1.84945
12	622.314	1.11848	14	352.944	1.20196
12	629.992	1.1435	14	357.518	1.16808
12	656.74	1.37658	14	416.277	1.32686
12	664.384	1.3093	14	450.679	1.22668
12	674.906	1.09835	14	454.825	1.13826
12	721.521	1.09052	14	504.79	1.41454
12	725.211	1.14798	14	533.566	1.19413
12	729.883	1.03068	14	539.124	1.40239
12	735.278	1.2707	14	570.136	2.34947
12	754.315	1.52711	14	574.616	2.42512
12	760.921	1.22948	14	599.898	1.78146
12	782.066	1.05089	14	617.137	1.8017
12	786.906	1.15016	14	619.428	1.74833
12	793.893	1.27352	14	624.636	1.52895
12	800.1	1.42156	14	647.206	1.74921
12	822.561	1.27072	14	652.859	1.31322
12	888.882	1.19517	14	699.197	1.13987
12	928.119	1.23877	14	739.318	1.24429
12	933.907	1.13685	14	740.628	1.24974
12	947.136	1.40529	14	764.104	1.22364
12	981.687	3.48086	15	12.753	1.34439
12	1006.31	1.23997	15	18.552	1.58734
12	1018.91	1.11873	15	29.36	1.4022
12	1024.75	1.26393	15	39.735	1.32666
12	1065.02	3.58717	15	48.305	1.50218
13	8.918	1.26725	15	73.107	1.32239
13	18.82	1.19833	15	90.773	1.57574
13	24.128	1.07289	15	102.074	1.30836
13	33.946	1.06242	15	126.395	1.81917
13	40.329	1.24563	15	131.542	1.88646
13	50.421	1.08148	15	151.054	1.35897
13	87.355	1.0978	15	153.445	1.32031
13	97.33	1.10679	15	179.617	2.20391
13	102.349	1.03293	15	183.499	1.95122
13	104.247	1.02779	15	239.051	2.01109
13	122.121	1.05113	15	246.685	1.35123
13	129.182	1.11823	15	263.793	1.31919
13	142.871	1.1417	15	290.113	1.87801
13	148.176	1.17944	15	293.698	1.84701
13	152.324	1.06343	15	313.095	1.18695
13	163.128	1.20441	15	324.03	1.37851
13	172.309	1.27925	15	329.86	1.15922
13	184.148	1.28298	15	351.124	1.77987
13	191.372	1.14747	15	354.004	1.67932
13	234.893	1.04638	15	360.791	1.50121
13	251.227	1.24519	15	419.221	1.31137
13	276.404	1.25108	15	425.051	1.30283
13	295.529	1.13528	15	447.992	1.55808
13	299.927	1.32885	15	455.019	1.16224
13	362.93	1.12512	15	469.23	1.36812
13	378.616	3.35684	15	474.436	1.52637
13	432.489	1.13904	15	483.06	1.11752
13	438.293	1.05113	15	499.401	1.81879
13	468.625	1.08816	15	568.348	1.2435
13	503.742	1.22246	15	602.827	1.25489
13	528.112	1.08586	15	608.901	1.12689
13	532.985	1.12485	15	658.071	1.26932
13	540.257	1.07362	15	767.002	1.1536
13	542.204	1.07839	15	774.875	1.50918
13	543.021	1.07861	15	783.712	1.20418
13	548.495	1.12199	15	788.76	1.18157
13	555.467	1.19604	15	850.651	1.11644
13	572.451	1.34148	15	857.032	1.5468
13	601.6	1.17188	15	869.014	1.15953
13	607.402	1.04454	15	878.81	1.58722
13	630.359	1.10831	15	888.287	1.17536
13	635.765	1.17242	15	890.382	1.19837
13	640.593	1.25411	15	895.274	1.27827
13	655.315	1.2765	15	918.655	2.08378
13	659.284	1.24751	15	921.289	2.07169
13	664.679	1.06291	15	985.367	1.54989
13	762.838	1.07332	15	992.594	1.31731
13	770.042	1.07517	15	1034.64	1.13467
13	803.575	1.45328	15	1041.56	1.30178
13	807.594	1.29817	15	1064.85	1.80779
13	823.284	1.26685	15	1070.18	1.84679
13	828.323	1.2458	15	1075.59	1.89244
13	833.554	1.27499	16	15.502	1.77464
13	839.093	1.14586	16	45.028	1.26975
13	874.981	1.07024	16	50.957	1.16691
13	885.436	1.1425	16	80.67	1.93068
13	889.575	1.25041	16	92.42	1.6091
13	908.634	1.40739	16	95.856	1.75501
14	9.152	3.42935	16	120.25	1.16555
14	28.343	1.7295	16	166.807	1.37543
14	54.277	1.03667	16	213.085	1.28434
14	62.552	1.15834	16	216.061	1.21974
14	89.024	1.11331	16	256.248	1.15169
14	96.607	1.84542	16	262.097	1.35146
14	170.613	1.13018	16	264.845	1.35705
14	196.026	1.04376	16	271.623	1.2569
14	249.74	1.12119	16	275.002	1.27126
14	274.535	1.04989	16	294.623	1.36739
14	286.978	1.16038	16	299.5	1.7154
14	304.938	1.13592	16	305.767	1.54004
14	313.227	1.29998	16	318.251	1.35105
14	324.671	1.07553	16	333.379	1.21775
14	329.66	1.19559	16	336.117	1.2481
14	335.862	1.24918	16	374.172	1.18413
14	352.604	1.05567	16	376.227	1.2289
14	357.721	1.14119	16	384.379	1.16627
14	411.694	1.10781	16	390.17	1.42907
14	450.423	1.10989	16	394.987	1.51651
14	532.112	1.12419	16	407.729	1.29007
14	538.46	1.3094	16	423.928	1.43595
14	546.506	1.6081	16	426.252	1.42198
14	551.811	1.06689	16	433.512	1.37988
14	567.98	3.66201	16	443.101	1.47843
14	574.103	1.50134	16	446.885	1.1204
14	599.898	1.42012	16	464.421	1.24334
14	610.677	1.09965	16	472.102	1.18388
14	616.646	1.46033	16	518.374	1.64572
14	627.317	1.15141	16	522.84	1.43655
14	632.113	1.04658	16	526.963	1.2989
14	639.363	1.14465	16	535.632	1.11071
14	642.838	1.07468	16	568.412	1.57021
14	691.725	1.08052	16	573.818	2.03373
14	738.896	1.28058	16	583.079	1.22886
14	752.954	1.36561	16	591.621	1.12393
14	763.798	1.41576	16	620.987	1.45398
14	774.417	1.31235	16	646.187	1.42697
15	12.056	1.81882	16	650.313	1.6467
15	18.15	1.59572	16	694.112	1.42897
15	29.36	2.00107	16	696.665	1.43997
15	35.354	1.2741	16	703.263	1.35665
15	38.29	1.22331	16	760.446	1.28621
15	40.205	1.22857	16	764.132	1.35243
15	47.805	1.05336	16	786.446	1.57185
15	72.613	1.28706	16	791.385	1.90518
15	81.389	1.13644	16	803.405	1.19846
15	85.5	1.06702	16	810.632	1.17904
15	91.318	1.2117	16	825.59	1.60139
15	102.074	1.32976	16	831.87	1.26939
15	106.634	1.31623	16	856.549	1.13345
15	123.624	1.47805	16	862.252	2.26426
15	131.542	1.35288	16	882.479	1.46641
15	153.445	1.24965	16	929.146	1.18635
15	158.324	1.15258	16	934.435	1.43641
15	170.892	1.04833			
15	179.37	1.35248			
15	184.403	1.12213			
15	190.612	1.08589			
15	213.065	1.0427			
15	218.499	1.04071			
15	222.552	1.15553			
15	226.164	1.20675			
15	232	1.22949			
15	237.574	1.32595			
15	246.685	1.03659			
15	263.793	1.29755			
15	266.161	1.2855			
15	268.312	1.29796			
15	290.354	1.32268			
15	299.688	1.11814
15	325.036	1.17837
15	330.405	1.13043
15	337.718	1.03847
15	340.428	1.04003
15	342.666	1.05905
15	345.137	1.05774
15	351.124	1.20613
15	354.737	1.31157
15	361.011	1.05336
15	419.821	1.13948
15	425.051	1.29639
15	450.435	1.20313
15	460.175	1.08083
15	469.23	1.194
15	474.436	1.12829
15	483.671	1.0918
15	497.776	1.44134
15	566.897	1.05766
15	600.725	1.56876
15	613.144	1.04987
15	657.301	1.16359
15	710.027	2.61715
15	730.37	1.09184
15	765.979	1.09305
15	776.688	1.05817
15	779.125	1.06579
15	783.499	1.14131
15	845.627	1.12736
15	847.571	1.1389
15	854.877	1.5156
15	862.698	1.0676
15	869.33	1.15494
15	875.763	1.19699
15	898.581	1.23775
15	917.376	1.27553
15	918.412	1.27463
15	969.881	1.07978
15	976.229	1.98227
15	983.826	1.13882
15	996.018	1.03331
15	1034.93	1.0714
15	1036.07	1.07234
15	1041.25	1.40299
15	1046.1	1.29117
15	1065.14	1.33087
15	1069.26	1.39469
15	1075.59	1.92717
16	15.502	2.65272
16	44.681	1.18311
16	55.466	1.25501
16	62.382	1.24249
16	68.742	1.16732
16	74.07	1.21812
16	76.606	1.18396
16	80.031	1.31786
16	84.376	1.12468
16	91.847	1.15392
16	96.24	1.22337
16	161.961	1.06571
16	211.301	1.12292
16	256.737	1.03038
16	261.39	1.10798
16	275.002	1.13975
16	284.368	1.38814
16	294.349	1.20373
16	299.185	1.19775
16	306.213	1.02803
16	317.831	1.1633
16	332.297	1.16271
16	376.227	1.13031
16	384.554	1.07752
16	395.522	1.02948
16	407.544	1.15744
16	411.486	1.19071
16	415.773	1.20532
16	422.794	1.18728
16	427.382	1.15258
16	430.395	1.1326
16	432.685	1.12196
16	435.518	1.15151
16	443.101	1.87224
16	456.695	1.06121
16	501.103	1.05108
16	502.791	1.06513
16	505.204	1.04042
16	513.372	1.11617
16	516.031	1.12645
16	536.603	1.06272
16	543.389	1.11275
16	546.088	1.11675
16	567.124	1.23425
16	573.325	1.18735
16	578.11	1.14299
16	580.996	1.144
16	613.077	1.03661
16	620.177	1.19406
16	623.984	1.16504
16	624.905	1.16698
16	637.832	1.1292
16	650.313	1.15397
16	683.094	1.05994
16	693.357	1.26226
16	699.327	1.05788
16	748.453	1.0331
16	764.795	1.34327
16	769.111	1.5639
16	786.636	1.16798
16	791.656	1.2014
16	804.631	1.5823
16	812.318	1.14227
16	820.19	1.03403
16	825.59	1.34179
16	832.224	1.17247
16	836.993	1.13468
16	856.549	4.51883
16	861.794	1.23164
16	867.327	1.04746
16	870.664	1.04543
16	872.438	1.05947
16	881.35	1.40166
16	885.952	1.06841
16	929.348	1.34424
16	933.335	1.58164
